# Supplementary material for: Psychometric properties of the Chinese version of the Trait Gratitude to Nature Scale
Source: Front Psychol. 2023 Sep 27;14:1231962. doi: 10.3389/fpsyg.2023.1231962 (PMC10565491; doi:10.3389/fpsyg.2023.1231962)
Supplement: Supplementary file 1 [file Data_Sheet_1.zip]

Archive with 3 entries (3 files):
- sample 11.xlsx
- sample 2.xlsx
- sample test-retest.xlsx
