# Supplementary material for: Psychometric properties of the Chinese version of the Trait Gratitude to Nature Scale
Source: Front Psychol. 2023 Sep 27;14:1231962. doi: 10.3389/fpsyg.2023.1231962 (PMC10565491; doi:10.3389/fpsyg.2023.1231962)
Supplement: Supplementary file 1 [file Data_Sheet_1.zip › sample 11.xlsx]

## Sheet: Sheet1
1	1	18	5	4	5	5	6	4	5	5
1	1	19	6	6	6	6	7	6	7	7
1	1	20	5	6	7	5	7	7	6	7
1	1	19	6	7	5	6	7	6	5	6
1	1	19	7	7	7	7	7	7	7	7
1	1	20	7	6	6	7	7	7	5	5
1	1	20	4	5	3	3	2	4	1	3
1	1	20	1	1	4	3	3	3	1	1
1	1	19	7	7	7	7	5	5	4	5
1	1	19	7	7	7	6	4	7	3	4
1	1	18	6	4	4	4	7	7	7	4
1	1	19	5	6	5	5	4	5	6	7
1	1	21	7	7	7	7	7	7	7	7
1	1	20	7	7	7	7	7	6	7	7
1	1	20	4	4	4	4	4	4	4	2
1	1	18	1	1	1	1	1	1	1	1
1	1	20	7	7	7	7	7	7	7	7
1	1	20	5	7	5	5	3	5	6	6
1	1	20	1	1	1	1	1	1	1	1
1	1	20	6	6	5	5	6	6	6	5
1	1	20	7	7	7	7	7	7	7	5
1	1	19	7	5	5	5	4	4	4	4
1	1	18	7	7	7	7	4	7	7	7
1	1	21	5	6	7	7	7	7	7	7
1	1	19	2	5	5	6	3	5	4	4
1	1	19	6	6	6	6	5	6	6	6
1	1	20	1	1	1	1	1	1	2	1
1	1	18	7	7	7	7	7	7	7	7
1	1	19	6	6	6	6	6	6	6	6
1	1	18	5	6	6	5	4	5	5	5
1	1	19	7	6	6	6	6	7	4	5
1	1	19	5	5	7	5	6	7	7	7
1	1	21	7	7	7	7	7	7	7	7
1	1	19	6	7	6	6	6	6	6	6
1	1	18	5	5	5	6	6	6	6	6
1	1	19	6	6	6	6	6	6	7	5
1	1	20	3	3	3	3	3	3	3	1
1	1	18	4	4	4	4	4	4	4	4
1	1	19	7	5	5	6	5	5	5	5
1	1	20	6	7	7	7	4	5	5	3
1	1	21	7	7	7	5	6	7	6	7
1	1	18	2	5	1	5	1	6	2	2
1	2	20	4	4	6	4	5	6	7	5
1	2	21	5	6	5	5	4	5	6	6
1	2	19	7	6	7	7	6	7	6	7
1	2	20	5	5	6	6	5	5	6	6
1	2	20	6	7	5	6	7	6	5	6
1	2	19	5	4	5	6	6	4	6	7
1	2	20	5	5	5	5	5	5	5	5
1	2	21	6	4	5	6	4	6	7	4
1	2	20	5	6	6	7	6	7	6	7
1	2	19	4	4	5	5	5	5	4	5
1	2	21	5	5	5	4	6	5	7	5
1	2	21	6	7	6	7	6	7	6	6
1	2	21	6	4	5	4	6	5	5	4
1	2	19	1	3	3	5	6	5	6	4
1	2	21	7	7	7	7	7	7	4	7
1	2	21	5	4	4	4	4	4	4	4
1	2	20	5	6	5	5	5	5	5	5
1	2	18	7	6	6	7	5	6	6	7
1	2	22	6	5	4	7	4	5	2	2
1	2	20	7	6	6	6	6	7	5	6
1	2	21	6	5	5	6	3	6	3	3
1	2	20	6	6	6	4	4	4	4	5
1	2	21	6	6	6	6	6	6	6	6
1	2	22	6	6	6	6	6	6	5	6
1	2	19	5	6	3	4	4	6	3	3
1	2	21	4	4	5	5	3	5	5	5
1	2	21	6	7	6	6	7	6	6	7
1	2	20	6	5	6	5	6	5	3	5
1	2	23	6	6	6	6	6	6	6	6
1	2	20	7	7	7	7	7	7	7	7
1	2	21	2	2	2	2	2	2	2	2
1	2	20	7	6	6	6	7	7	7	7
1	2	20	6	6	6	6	6	6	6	6
1	2	19	5	5	2	1	4	5	3	3
1	2	19	6	6	6	6	7	6	7	5
1	2	20	4	4	4	4	5	7	4	4
1	2	20	6	6	6	6	6	7	5	6
1	2	21	6	6	7	7	5	6	7	7
1	2	20	7	7	7	7	7	7	7	7
1	2	21	7	5	7	7	7	7	7	7
1	2	20	6	6	6	6	5	6	6	6
1	2	19	6	6	6	6	5	5	6	6
1	2	19	7	7	7	7	7	7	7	7
1	2	20	7	4	5	5	3	5	5	5
1	2	20	6	4	6	4	5	5	5	3
1	2	22	3	2	2	2	2	2	5	3
1	2	20	7	7	7	7	6	7	7	5
1	2	21	7	7	7	7	5	7	7	5
1	2	19	4	4	4	4	4	4	4	4
1	2	20	5	4	5	5	4	5	3	3
1	2	19	6	6	6	7	5	6	5	4
1	3	23	6	6	6	6	6	6	6	7
1	3	22	6	7	7	6	6	7	6	6
1	3	22	6	7	7	6	6	7	6	6
1	3	20	4	5	5	5	5	5	5	5
1	3	22	5	5	6	5	5	4	5	5
1	3	23	6	6	7	7	6	7	5	5
1	3	23	6	6	6	5	6	6	5	4
1	3	22	6	7	7	6	5	5	6	6
1	3	23	5	6	5	5	6	6	5	4
1	3	21	7	7	6	6	7	6	6	5
1	3	21	7	6	7	6	6	7	5	6
1	3	23	5	6	5	5	6	6	5	4
1	3	21	7	6	7	7	6	7	7	6
1	3	21	7	6	6	7	7	5	6	7
1	3	23	4	4	5	5	6	6	5	6
1	3	21	4	4	4	4	5	4	5	5
1	3	21	7	6	5	6	5	6	5	6
1	3	22	6	6	7	6	6	6	6	5
1	3	22	6	6	6	7	6	6	5	7
1	3	21	4	7	5	6	5	6	5	7
1	3	23	7	7	6	6	7	7	6	7
1	3	21	4	6	6	6	7	6	5	5
1	3	21	7	6	5	6	5	6	5	6
1	3	23	6	5	7	6	6	4	6	6
1	3	24	7	7	6	6	7	7	6	7
1	3	21	4	4	4	4	4	5	5	4
1	3	22	7	6	7	6	7	6	7	6
1	3	21	7	7	7	7	7	7	6	7
1	3	21	5	5	6	7	5	7	5	7
1	3	22	7	7	7	6	7	7	7	7
1	3	23	7	7	7	7	7	7	7	7
1	3	21	7	7	7	7	7	6	7	5
1	3	21	7	7	5	5	7	7	7	6
1	3	21	7	6	7	7	7	7	7	7
1	3	21	6	7	6	6	5	6	6	6
1	3	26	6	6	5	6	4	6	5	6
1	3	21	6	6	6	5	4	4	3	3
1	3	21	6	5	4	6	5	7	5	7
1	3	22	7	7	7	7	7	7	7	7
1	3	22	7	7	7	7	7	7	7	7
1	3	21	5	4	5	5	5	5	5	4
1	3	20	5	5	5	5	5	5	5	5
1	3	22	1	1	1	1	1	1	1	1
1	3	21	7	7	7	6	7	6	5	6
1	3	20	5	6	7	5	5	6	5	3
1	3	22	7	7	7	7	5	5	5	7
1	3	20	7	7	7	7	7	7	7	7
1	3	22	6	7	7	7	7	7	7	7
1	3	21	5	5	2	2	3	1	6	6
1	3	21	3	6	7	7	5	6	7	6
1	3	21	7	6	5	4	2	6	7	7
1	3	20	6	6	6	6	6	6	6	7
1	3	23	4	4	4	4	4	4	4	4
1	4	25	6	6	6	6	5	5	5	5
1	4	24	5	5	5	5	5	5	5	5
1	4	27	5	5	6	6	6	5	6	4
1	4	22	7	6	6	7	6	6	5	5
1	4	22	7	6	7	7	7	6	7	6
1	4	23	6	5	6	7	6	7	6	5
1	4	23	6	6	6	6	6	5	6	6
1	4	23	6	5	6	6	5	6	5	6
1	4	22	6	4	6	7	5	4	7	6
1	4	30	5	6	6	5	7	6	7	6
1	4	24	5	6	6	7	7	6	6	6
1	4	19	6	6	5	6	5	6	6	6
1	4	56	6	6	5	5	5	5	5	5
1	4	23	6	6	7	6	7	6	7	6
1	4	25	5	5	4	4	4	4	4	4
1	4	23	4	4	4	4	4	4	4	4
1	4	22	6	6	6	5	5	5	4	5
1	4	24	5	6	5	5	5	6	5	6
1	4	23	4	4	5	5	5	5	5	4
1	4	23	7	6	6	6	7	6	6	5
1	4	28	6	6	7	6	7	6	6	7
1	4	21	6	6	6	5	5	5	5	5
1	4	19	5	6	5	5	6	5	6	5
1	4	48	6	7	6	7	7	6	7	7
1	4	42	6	6	6	6	7	6	6	7
1	4	22	6	6	6	6	5	6	6	6
1	4	22	6	6	6	7	6	6	7	6
1	4	23	6	5	5	6	7	5	6	7
1	4	22	7	6	6	7	6	6	5	6
1	4	22	7	6	6	7	6	6	5	6
1	4	26	4	6	5	6	3	5	1	3
1	4	21	6	7	5	6	5	5	4	5
1	4	23	7	7	7	7	7	7	7	7
1	4	25	6	5	5	5	5	5	6	5
1	4	22	3	3	3	3	3	3	3	3
1	4	19	5	5	5	5	4	4	4	4
1	4	23	5	6	6	6	5	6	4	4
1	4	23	7	7	7	7	7	7	5	6
1	4	24	7	6	7	5	5	6	7	5
1	4	21	5	5	6	5	4	4	4	3
1	4	23	7	6	7	6	7	6	7	6
1	4	22	7	7	7	7	7	7	7	7
1	4	26	6	7	7	6	6	6	6	7
1	4	22	7	5	6	6	5	5	5	5
1	4	28	7	7	7	7	7	7	7	7
1	4	24	4	4	4	4	4	4	4	4
1	4	22	6	7	7	6	6	6	6	5
1	4	23	6	5	5	5	3	4	5	5
1	4	21	7	7	7	7	7	7	7	7
1	1	18	5	6	5	6	7	5	5	4
1	1	17	7	7	6	4	4	7	3	3
1	1	19	6	5	7	7	7	7	7	6
1	2	17	7	7	7	7	7	7	7	7
1	2	22	6	7	7	6	7	6	6	6
1	2	22	7	6	5	6	6	7	6	5
1	2	21	7	6	6	7	6	7	7	7
1	2	19	7	7	7	7	7	7	7	7
1	3	17	6	5	6	6	6	6	6	6
1	3	23	1	3	3	3	3	5	4	4
1	3	20	6	6	5	5	5	5	5	5
1	3	18	6	5	6	5	6	4	5	5
1	3	20	7	7	7	7	7	7	7	7
1	3	18	6	6	6	6	6	6	6	6
1	3	18	7	6	6	7	6	6	7	6
1	3	21	5	6	7	7	6	6	5	5
1	4	17	7	7	7	7	7	7	7	7
1	4	19	7	7	7	7	7	7	7	7
1	4	22	5	5	6	5	5	5	5	5
1	4	20	7	7	7	7	7	7	7	7
1	4	17	2	2	2	2	2	2	2	2
1	4	21	7	7	7	7	7	7	7	7
1	4	20	6	7	7	7	5	6	5	4
1	4	17	6	6	7	5	7	5	6	7
2	1	23	7	7	7	7	7	7	7	7
2	1	21	7	7	7	7	7	7	7	7
2	1	20	7	3	7	7	7	7	5	4
2	1	20	6	6	6	7	7	6	7	7
2	2	19	7	7	7	7	7	7	6	6
2	2	18	7	6	7	6	7	7	7	6
2	2	19	7	7	7	7	7	7	7	7
2	2	18	7	7	7	7	7	7	7	7
2	2	23	6	6	6	5	5	5	6	7
2	2	17	7	6	5	5	5	6	6	5
2	2	23	6	5	6	6	6	4	5	4
2	2	23	5	5	5	5	5	5	5	5
2	2	21	5	7	6	5	5	7	4	4
2	2	20	7	6	6	6	6	5	6	6
2	2	21	7	7	7	7	7	7	6	6
2	2	20	7	7	7	7	7	7	7	7
2	2	19	7	6	7	6	6	5	5	6
2	2	17	7	7	7	7	7	7	7	7
2	2	23	2	3	2	2	3	3	7	6
2	2	22	7	7	7	7	7	7	7	7
2	2	18	6	6	6	5	7	4	2	3
2	2	21	3	6	3	4	7	7	4	5
2	2	23	6	7	6	6	6	7	6	5
2	2	18	7	7	7	7	7	6	7	6
2	2	20	7	7	7	7	7	7	7	5
2	2	17	7	7	7	7	7	7	7	7
2	2	19	7	6	6	6	7	7	7	6
2	2	18	5	6	5	5	4	5	5	4
2	2	17	2	6	3	4	5	5	5	5
2	2	19	7	6	7	6	6	6	5	6
2	2	17	6	6	6	6	6	6	6	6
2	2	22	5	5	5	5	5	5	5	5
2	2	21	6	6	6	6	5	5	6	5
2	2	18	7	7	7	7	7	7	7	7
2	2	18	7	7	7	7	7	7	6	5
2	2	20	6	7	6	5	4	6	5	3
2	2	21	6	6	5	5	4	5	3	3
2	2	20	7	7	7	7	7	7	7	7
2	2	23	7	7	6	5	5	5	5	5
2	2	17	7	7	7	7	7	7	7	7
2	2	20	7	7	7	7	7	7	5	7
2	2	17	7	7	7	7	6	7	7	6
2	2	21	6	6	6	7	7	7	7	7
2	2	21	7	7	7	7	7	7	7	7
2	2	23	7	6	6	6	6	7	6	6
2	2	23	7	7	7	7	6	5	6	7
2	3	19	7	7	7	7	6	7	6	5
2	3	22	6	7	6	5	4	6	4	3
2	3	21	5	6	5	6	5	6	7	7
2	3	23	7	7	7	7	4	7	6	5
2	3	20	1	6	6	6	6	6	7	5
2	3	20	6	5	6	6	7	6	6	6
2	3	20	7	7	7	6	5	5	4	6
2	3	19	4	4	6	7	7	7	7	7
2	3	17	6	6	6	6	6	6	5	5
2	3	22	6	6	7	6	5	7	7	7
2	3	18	5	5	4	6	4	5	4	3
2	3	21	7	6	6	6	6	6	6	6
2	3	18	6	7	6	6	5	6	6	7
2	4	17	7	7	7	7	7	7	7	7
2	4	19	2	6	6	6	6	6	6	6
2	4	18	7	7	7	7	7	7	7	7
2	4	22	5	5	5	5	6	6	6	6
2	4	23	7	7	7	7	7	7	7	7
2	4	20	6	6	6	7	7	7	6	6
2	4	23	6	6	6	5	6	6	5	6
2	4	23	6	6	7	7	7	7	7	7
2	4	17	2	6	5	5	4	4	3	3
2	4	22	7	7	7	7	7	7	7	6
2	4	17	7	7	7	7	7	7	7	7
2	4	18	6	4	5	5	4	4	5	4
2	4	17	6	6	7	6	6	7	7	5
2	4	21	7	7	7	7	7	7	7	7
2	4	21	7	7	7	7	7	7	7	7
2	4	19	7	7	7	7	7	7	6	6
2	4	20	7	6	7	7	7	7	7	7
2	4	23	6	7	7	7	7	7	7	7
2	4	22	7	7	7	7	7	7	7	1
2	4	20	7	7	7	7	7	7	7	7
2	4	17	6	5	6	4	3	5	3	3
2	4	23	6	6	5	6	4	4	5	5
2	4	19	7	7	7	7	6	7	7	7
2	4	18	6	6	6	6	6	6	6	6
2	4	20	7	7	7	7	7	7	7	7
2	4	22	7	7	7	7	7	7	7	7
2	4	19	7	7	7	7	7	7	7	7
2	4	18	7	7	6	6	7	7	6	7
2	4	23	5	6	7	6	5	5	4	5
2	4	23	6	5	5	5	4	5	5	4
2	4	22	7	6	6	7	6	6	5	6
2	4	23	7	7	7	7	5	6	6	7
2	4	20	5	4	5	5	3	5	3	3
2	4	23	7	7	7	7	7	7	6	7
2	4	19	5	5	5	5	4	6	5	6
2	4	17	6	6	6	5	5	7	7	5
2	4	21	5	6	5	5	5	6	5	7
2	4	17	6	7	6	7	5	6	5	7
2	4	23	4	5	4	4	4	5	4	4
2	4	20	3	6	3	4	3	3	6	6
2	4	20	1	1	1	5	6	7	6	7
2	4	18	7	7	7	7	7	7	7	7
2	4	21	6	7	6	5	4	6	3	5
2	4	17	7	7	7	7	6	7	5	4
2	4	17	7	7	7	7	7	7	7	7
1	4	20	6	6	7	7	6	7	7	7
2	4	22	7	7	7	7	6	6	6	5
2	4	20	6	7	6	6	5	5	6	5
2	4	23	5	6	7	5	6	7	7	5
1	4	17	7	7	7	7	7	7	7	7
2	4	22	6	7	7	7	7	7	7	7
1	4	19	3	2	1	2	1	2	2	2
2	4	17	7	7	7	5	5	6	6	5
2	4	21	7	7	7	7	7	7	7	6
2	4	21	5	5	5	4	5	5	5	7
2	4	21	5	5	5	5	6	5	5	6
2	4	21	7	7	7	7	7	7	7	7
2	4	23	7	7	7	7	7	7	7	7
1	4	21	7	7	7	7	7	7	7	7
2	4	19	1	7	7	7	7	6	5	5
2	4	18	6	6	6	6	6	6	6	6
1	4	18	1	3	4	4	2	2	3	5
1	4	23	7	7	3	3	3	3	3	1
2	4	18	7	7	7	6	7	6	6	5
2	4	22	6	7	7	7	7	7	7	6
2	4	21	6	6	6	6	5	5	5	7
2	4	23	7	7	7	7	7	7	7	7
2	4	18	7	7	7	7	7	7	7	7
2	4	17	7	7	7	7	6	6	7	5
2	4	19	7	7	7	7	6	6	7	7
2	4	18	7	7	7	7	4	6	7	6
2	4	21	7	7	7	7	7	7	7	7
2	4	17	7	7	7	7	7	7	7	7
1	4	17	7	6	6	6	4	5	7	5
2	4	21	5	5	5	5	5	5	5	5
2	4	20	7	7	7	7	7	7	7	7
2	4	23	7	7	7	7	7	7	7	7
2	4	23	6	6	6	6	5	6	6	5
2	3	21	7	7	7	7	7	7	7	7
2	4	18	7	7	7	7	7	7	7	7
2	4	20	7	7	7	7	7	7	7	7
2	4	18	6	6	5	4	2	4	2	2
2	3	21	5	6	6	5	6	5	7	3
2	4	20	6	6	6	6	5	6	6	5
2	3	22	7	7	7	7	7	7	7	7
2	3	19	5	5	5	5	5	5	4	5
2	4	22	5	5	5	5	5	6	5	4
2	4	22	7	7	7	7	7	7	7	7
1	3	18	1	2	2	2	3	5	4	4
2	4	18	6	5	5	3	4	3	2	2
1	3	17	4	7	3	6	4	4	6	6
1	4	17	6	5	5	5	5	5	5	4
1	3	20	5	5	7	7	7	7	7	7
2	4	21	7	7	7	7	7	7	7	7
2	4	22	7	7	7	7	7	7	7	7
2	4	21	7	7	7	7	4	6	7	7
2	4	17	7	7	7	7	7	7	7	7
2	3	19	6	6	6	6	4	6	3	3
2	4	22	6	5	6	6	3	5	4	6
1	4	17	5	4	5	5	5	5	6	6
2	3	19	6	5	5	5	5	6	5	5
1	3	18	7	7	7	7	7	7	7	7
2	3	17	6	6	6	6	6	6	6	4
2	4	23	6	7	6	6	5	6	5	5
1	4	17	7	7	7	7	7	7	7	7
2	3	20	6	6	5	4	5	4	4	4
2	3	19	7	7	7	7	7	7	7	7
1	3	19	7	7	7	7	7	7	7	7
2	3	18	7	6	7	7	4	7	7	6
2	3	21	6	7	6	6	5	6	5	5
2	4	21	7	6	6	6	6	6	6	6
2	3	17	6	5	7	7	4	6	6	7
1	3	22	6	6	6	6	6	6	7	7
1	3	20	7	7	7	6	6	6	6	6
2	3	23	7	7	7	7	6	7	6	6
2	2	21	6	2	4	5	5	6	7	2
1	4	18	5	7	7	5	7	7	2	3
2	3	22	7	7	7	7	7	7	6	6
1	3	19	5	4	4	4	4	4	4	4
1	3	22	6	6	6	6	6	6	6	6
1	4	17	2	7	7	5	5	6	7	4
2	3	19	7	7	7	7	7	7	7	7
2	3	18	7	6	7	5	5	7	7	5
1	3	22	7	7	7	7	7	7	7	7
2	3	18	4	6	6	4	5	6	6	4
2	4	17	7	7	7	7	6	7	4	3
2	3	20	2	5	5	5	5	5	5	5
2	4	19	7	7	7	7	7	7	6	6
1	3	19	7	5	6	5	4	4	3	3
1	3	23	6	5	4	5	4	4	4	5
1	3	19	3	3	2	4	5	2	3	6
1	3	20	7	7	7	7	7	7	7	7
2	3	22	5	5	6	5	4	5	5	5
1	3	20	7	7	7	7	6	6	6	6
2	3	21	7	7	7	7	7	7	7	7
2	3	22	5	5	6	6	4	6	5	6
2	4	18	7	7	7	7	7	7	7	7
1	3	19	7	7	7	7	7	7	7	7
1	3	20	5	5	5	5	5	5	5	5
2	3	19	7	7	5	6	6	5	6	7
1	3	23	7	6	6	6	6	6	6	6
2	4	20	6	7	6	6	6	6	6	5
2	3	20	7	7	7	7	7	7	7	7
2	3	20	6	6	6	5	5	7	6	6
1	3	20	6	6	6	7	5	5	6	5
1	3	20	6	7	7	6	7	7	7	7
2	3	19	7	7	7	7	7	7	7	7
1	3	19	7	6	6	5	3	6	5	3
2	2	18	6	6	6	6	6	6	4	4
2	3	20	6	4	4	4	5	7	6	6
2	3	23	7	7	7	7	7	7	7	7
2	3	21	7	7	7	7	7	7	6	7
2	3	19	7	7	7	7	7	7	7	7
2	3	18	7	7	7	7	7	7	7	7
2	2	23	7	7	6	6	7	6	6	7
2	3	20	7	7	7	7	7	7	5	5
2	3	19	7	7	7	7	6	7	7	7
2	3	17	7	7	7	7	7	7	7	7
2	3	19	6	6	6	6	6	6	6	6
2	3	17	7	7	7	7	7	7	7	7
2	4	20	7	6	7	7	6	6	4	6
1	3	19	5	5	5	5	4	6	5	5
2	2	23	1	1	6	5	5	6	7	7
2	3	19	7	7	7	7	7	7	7	7
2	3	23	7	7	7	7	7	7	7	7
2	3	21	2	4	3	4	1	4	5	3
2	3	23	7	7	7	7	7	7	7	6
1	3	18	5	6	5	5	4	5	6	3
2	3	19	7	7	6	7	7	7	7	5
2	3	21	7	6	6	6	5	6	3	3
2	3	19	6	6	6	6	4	5	6	6
2	3	20	7	7	6	6	6	6	7	5
1	3	17	7	7	7	7	7	7	7	7
1	3	20	5	5	5	5	5	6	6	5
2	3	18	7	7	7	7	7	7	7	7
2	3	23	4	4	4	4	4	4	6	7
2	3	20	5	5	5	5	5	5	6	5
2	3	17	7	7	7	7	7	7	7	7
2	3	17	7	7	7	7	7	7	7	7
2	3	22	6	5	5	4	5	6	3	4
2	3	20	7	7	7	7	6	7	7	7
1	3	21	6	4	4	4	3	5	2	2
2	3	20	5	6	6	6	6	7	7	6
1	3	19	5	6	5	4	4	5	5	4
2	3	20	5	7	7	7	7	7	6	5
2	3	22	7	7	7	7	7	7	7	7
2	3	21	6	6	6	6	5	6	3	3
2	3	22	4	5	4	4	4	4	3	5
1	3	20	2	4	5	4	2	6	6	4
2	3	21	7	7	7	7	7	7	7	7
1	3	18	7	7	7	7	7	7	7	7
2	3	17	7	7	7	7	7	7	7	5
2	3	17	6	6	6	6	6	6	6	6
2	3	18	7	7	7	7	7	7	7	7
2	2	20	4	2	6	5	2	5	5	5
2	3	18	7	7	7	7	7	7	7	7
2	3	17	7	7	7	7	7	7	7	7
2	3	21	6	6	6	6	6	6	6	6
2	3	22	6	6	6	6	6	6	4	4
2	3	22	6	7	7	7	7	7	7	7
2	3	21	2	7	3	3	3	6	6	4
2	4	20	6	6	5	5	6	6	5	6
2	3	20	6	7	6	7	5	5	6	5
2	3	17	7	7	7	7	7	7	7	7
2	2	20	6	7	7	7	6	7	7	6
2	3	19	7	7	7	7	7	7	7	7
1	3	18	5	1	6	4	2	4	5	6
2	3	22	7	7	7	7	7	7	7	7
2	3	18	6	6	6	6	6	5	6	5
2	3	23	7	6	4	6	6	5	7	7
2	3	23	7	7	7	6	5	6	5	4
2	3	21	3	3	5	5	4	3	6	3
2	3	22	7	7	7	7	7	7	7	7
2	2	19	6	6	7	5	6	5	5	5
2	2	23	6	5	4	6	5	6	5	7
1	3	23	7	7	7	7	7	7	7	7
1	3	18	7	7	7	7	7	7	7	7
2	3	18	6	6	6	6	4	5	6	6
1	3	17	6	5	6	6	5	5	5	5
1	3	22	3	2	2	2	2	5	5	3
2	3	17	6	6	6	5	4	5	2	3
2	2	21	3	6	6	6	5	6	6	6
2	3	20	7	7	7	7	7	7	7	7
2	3	17	4	4	4	4	4	4	4	4
2	3	17	7	7	7	7	5	7	7	7
2	2	20	6	5	5	6	5	5	5	6
2	3	23	6	6	6	6	6	6	6	6
1	1	23	7	6	7	7	4	7	7	7
2	1	20	7	7	7	7	7	7	7	7
1	3	20	6	7	7	6	7	7	6	5
2	3	17	7	7	7	7	7	7	7	7
2	3	22	7	7	7	7	7	7	7	7
2	3	20	7	7	7	7	7	7	7	7
2	3	19	7	6	7	7	7	7	7	5
1	1	23	7	7	7	7	7	7	7	7
2	3	20	7	7	7	7	7	7	7	7
1	3	21	7	5	7	6	5	4	5	6
2	2	22	1	6	6	6	6	6	6	6
2	3	20	5	5	4	4	5	5	3	3
1	2	22	7	7	7	7	7	7	7	7
1	2	21	5	6	5	5	5	6	5	5
2	1	17	4	4	4	4	4	4	4	4
2	3	22	7	7	7	7	7	7	7	7
1	3	18	7	7	7	7	7	7	7	7
2	2	18	6	6	6	6	4	6	6	6
2	3	23	6	7	7	6	6	6	6	7
2	2	21	7	7	7	7	7	7	7	7
1	3	18	6	7	6	6	7	7	6	5
2	2	23	5	5	5	5	4	5	5	6
2	2	18	6	6	6	6	6	5	5	6
2	2	20	6	5	5	5	4	5	5	6
2	3	20	6	6	6	6	6	6	6	6
2	2	18	7	7	7	7	7	7	7	7
2	3	18	7	7	7	7	7	7	7	7
2	3	20	6	6	6	6	4	5	5	6
2	2	18	7	7	7	7	7	7	7	7
2	2	22	5	5	5	5	3	4	3	3
2	3	21	7	7	7	6	6	7	7	7
2	2	17	7	4	7	7	5	5	6	5
2	3	23	7	7	7	7	7	7	7	7
2	3	19	7	7	7	7	7	7	7	7
2	2	20	6	4	5	6	5	4	4	4
1	3	18	5	6	4	5	4	3	7	5
1	3	23	7	7	7	7	7	7	7	7
2	3	21	7	7	7	7	7	7	7	7
1	2	19	7	7	7	7	7	7	5	7
2	2	22	6	6	6	6	5	6	6	6
2	2	19	4	5	4	4	4	5	3	4
2	2	21	6	7	7	7	6	7	7	7
2	2	21	7	7	7	7	3	7	7	6
2	3	20	1	6	4	4	1	1	1	1
2	2	21	7	7	7	7	7	7	7	7
2	3	23	7	7	7	7	7	7	7	7
1	2	18	7	7	7	7	7	7	7	7
2	2	18	3	5	5	5	3	4	5	3
1	1	22	7	7	7	7	7	7	7	7
1	2	23	6	6	6	6	6	6	6	6
1	1	17	6	6	6	5	6	7	7	7
2	1	21	5	5	5	5	5	5	5	5
2	1	21	7	7	7	7	7	7	7	7
2	3	19	7	7	7	7	4	6	6	6
1	3	23	7	7	7	7	4	6	5	5
1	1	21	7	7	7	7	7	7	7	7
2	1	22	6	6	6	6	6	6	6	6
2	2	20	6	6	7	6	7	6	6	5
2	1	23	4	4	4	4	4	5	4	4
2	1	23	7	4	5	5	4	7	5	5
1	2	20	1	1	1	1	1	5	5	1
1	1	20	5	7	7	7	4	5	4	6
1	2	18	5	5	5	5	5	6	5	5
2	1	23	2	4	5	6	1	3	1	2
1	2	22	7	7	7	7	7	7	7	7
1	3	21	6	6	7	7	6	7	7	3
2	2	22	6	7	6	6	7	7	7	7
2	1	20	6	5	7	7	7	6	7	5
1	2	21	7	7	7	7	7	7	7	7
2	1	19	1	7	7	7	6	7	7	6
2	2	21	1	1	1	1	1	1	1	1
2	2	18	7	7	7	7	6	7	7	7
2	2	19	3	7	6	6	6	5	7	7
1	1	17	7	7	7	7	7	7	7	7
2	1	17	6	4	5	5	6	7	3	4
2	1	18	6	7	7	7	7	7	7	7
2	2	17	7	7	7	7	7	7	7	7
2	2	23	6	6	5	5	6	5	6	7
2	2	19	7	7	7	7	6	7	6	6
2	1	18	6	7	7	6	6	7	6	6
1	2	20	6	6	5	7	6	4	7	7
2	1	19	5	4	5	5	3	1	4	5
2	1	17	6	7	6	6	7	7	7	5
1	1	20	7	7	7	7	7	7	7	7
2	1	20	7	7	5	7	6	7	5	6
2	1	23	7	7	7	7	7	7	7	7
2	1	22	7	7	7	7	7	7	7	7
2	1	19	6	7	7	7	7	7	7	7
2	1	20	7	7	7	7	7	7	7	6
2	1	21	7	7	7	7	7	7	7	7
2	1	22	7	7	7	7	7	7	7	7
1	1	23	7	7	7	7	7	7	7	7
2	1	19	5	6	7	7	7	7	7	7
2	1	18	7	7	7	7	7	7	7	7
1	1	20	7	7	7	7	7	6	6	7
1	1	22	7	7	7	7	5	7	7	6
2	1	18	7	7	7	7	7	7	7	7
2	1	23	7	7	7	7	7	7	7	7
2	1	22	7	7	7	7	7	7	7	6
1	1	19	5	5	5	6	7	5	6	7
1	1	17	1	1	1	1	1	1	1	1
1	1	21	7	7	7	7	7	7	7	7
1	2	21	1	1	1	1	1	1	1	1
2	1	21	6	7	7	7	7	7	7	4
2	4	18	1	4	5	2	5	1	5	3
2	1	22	7	7	7	7	7	7	7	7
2	1	19	7	7	7	7	7	7	7	7
1	1	17	1	1	2	2	3	2	3	2
1	1	17	6	5	6	6	6	7	6	7
2	3	19	1	1	1	1	1	1	1	1
2	4	22	6	6	6	6	5	6	5	5
2	3	23	5	6	5	5	5	4	5	5
