# Supplementary material for: Psychometric properties of the Chinese version of the Trait Gratitude to Nature Scale
Source: Front Psychol. 2023 Sep 27;14:1231962. doi: 10.3389/fpsyg.2023.1231962 (PMC10565491; doi:10.3389/fpsyg.2023.1231962)
Supplement: Supplementary file 1 [file Data_Sheet_1.zip › sample 2.xlsx]

## Sheet: Sheet1
CESD	TGNS	GQ6	PEBS	GENDER	GRADE	AGE	TGNS1	TGNS2	TGNS3	TGNS4	TGNS5	TGNS6	TGNS7	TGNS8	CESD1	CESD2	CESD3	CESD4	CESD5	CESD6	CESD7	CESD8	CESD9	CESD10	CESD11	CESD12	CESD13	CESD14	CESD15	CESD16	CESD17	CESD18	CESD19	CESD20	GQ1	GQ2	GQ3	GQ4	GQ5	GQ66	PEBS1	PEBS2	PEBS3	PEBS4	PEBS5	PEBS6	PEBS7	PEBS8	PEBS9
36	55	19	39	1	2	17	7	7	7	6	7	7	7	7	3	1	2	1	2	1	2	2	2	1	2	3	1	2	2	1	2	1	2	3	3	5	3	1	3	4	4	4	4	3	4	2	2	4	4
35	43	23	39	1	1	17	5	6	5	6	7	5	5	4	2	2	0	1	3	1	2	2	0	0	1	1	3	1	2	3	1	1	2	2	7	2	2	4	2	6	3	2	5	3	2	2	5	5	4
31	44	26	35	1	1	17	5	6	4	5	6	6	6	6	1	2	1	1	1	2	1	1	1	2	1	2	2	2	1	2	1	3	1	5	5	5	2	5	5	4	3	3	3	2	5	3	4	3	4
29	44	27	27	1	2	17	6	5	5	6	5	6	5	6	1	1	2	1	1	0	2	1	1	1	1	2	1	1	1	2	1	2	1	6	6	2	2	6	5	6	2	2	3	2	2	3	2	5	2
28	42	26	25	1	1	17	5	6	6	6	5	5	5	4	3	3	1	2	3	1	1	3	0	0	0	3	3	1	1	3	1	1	3	2	3	4	4	4	4	7	1	1	5	3	1	1	1	5	1
27	47	32	36	2	1	17	6	7	6	5	5	5	6	7	0	0	2	1	1	1	3	0	1	0	3	0	0	1	3	1	2	1	1	6	6	5	1	7	7	6	1	4	5	3	3	2	2	5	4
45	44	22	32	1	2	18	5	6	6	6	6	5	5	5	3	3	3	3	3	3	0	3	3	3	0	3	3	0	0	3	0	3	0	6	6	1	2	6	1	6	2	2	2	2	2	2	2	5	3
36	43	18	39	2	1	18	7	6	7	7	6	6	3	1	2	1	0	3	2	3	3	1	3	0	2	0	1	0	2	3	0	2	2	6	6	2	1	3	1	5	2	3	5	4	2	4	5	5	2
35	45	23	28	1	1	18	6	7	6	6	5	5	6	4	0	0	3	0	0	0	3	0	0	0	3	0	0	0	3	3	0	3	0	7	6	1	1	7	1	7	1	1	5	1	2	1	2	3	3
32	41	25	27	1	1	18	4	5	5	5	4	7	7	4	1	0	3	1	1	1	2	0	1	0	3	0	1	0	2	1	2	3	0	5	4	3	5	5	1	7	1	2	5	2	1	1	3	5	1
31	48	22	38	2	1	18	6	6	6	6	6	6	6	6	3	0	3	0	0	0	3	0	0	0	3	3	0	1	3	3	0	3	0	6	6	2	2	6	2	4	3	4	5	4	1	3	4	4	2
31	56	24	21	1	2	18	7	7	7	7	7	7	7	7	0	0	3	2	0	2	1	1	0	0	3	2	0	0	3	3	0	3	1	7	7	1	1	7	1	7	1	1	5	1	3	1	1	5	1
30	49	21	42	2	1	18	6	6	7	6	6	7	5	6	0	0	3	1	0	0	3	0	2	1	3	0	1	0	3	2	1	3	0	7	7	1	1	6	1	5	2	3	5	3	5	3	4	5	4
30	55	24	49	2	1	18	7	6	7	7	7	7	7	7	1	1	3	1	0	0	3	0	1	1	2	1	1	1	3	3	0	2	0	6	6	2	2	7	2	5	3	4	5	5	4	4	5	5	5
29	46	27	33	2	1	18	7	5	5	6	6	6	6	5	2	1	0	0	0	0	3	2	1	1	2	1	0	1	3	3	0	3	0	6	3	1	7	5	5	6	3	3	2	2	2	4	4	4	3
28	54	23	34	2	2	18	7	7	7	7	7	7	7	5	1	0	3	1	1	0	3	0	0	0	3	0	0	0	3	3	0	3	0	7	7	1	1	7	1	6	1	5	5	2	1	1	5	5	1
27	45	27	39	2	2	18	7	7	6	5	5	5	5	5	2	1	1	1	1	1	1	1	1	0	1	2	1	1	1	3	0	2	1	5	4	3	3	5	5	7	2	2	5	3	3	3	3	5	5
27	41	27	34	1	1	18	6	5	5	5	5	5	5	5	1	0	1	1	1	1	0	1	0	2	3	1	0	1	1	3	1	3	1	5	5	5	3	5	5	4	3	3	4	3	2	3	3	4	3
27	54	34	34	1	1	18	7	5	7	7	7	7	7	7	1	1	1	1	1	1	1	0	1	2	1	1	1	1	1	2	1	1	1	7	7	7	1	7	7	5	5	5	3	3	2	2	2	3	3
26	46	22	47	2	4	18	6	6	6	5	6	6	5	6	0	0	3	0	0	0	3	0	0	0	3	1	0	0	3	3	0	3	0	7	7	1	1	7	1	5	2	4	5	5	2	4	5	5	5
26	50	23	33	1	1	18	7	7	7	7	5	6	6	5	1	1	3	1	0	1	3	0	0	0	3	1	1	1	2	1	2	2	1	2	3	4	5	2	4	5	3	3	3	3	3	3	3	3	3
26	56	27	41	1	1	18	7	7	7	7	7	7	7	7	1	0	3	2	0	0	3	0	0	0	3	0	0	0	0	3	0	3	1	7	7	1	3	7	1	7	1	4	5	4	2	3	5	5	2
23	56	27	33	1	4	18	7	7	7	7	7	7	7	7	0	0	0	0	0	0	0	0	0	0	3	1	2	2	2	2	1	2	1	7	7	4	4	4	2	6	3	3	3	3	3	3	3	3	3
23	54	29	50	2	1	18	7	7	7	7	7	7	7	5	1	1	0	0	0	0	2	1	0	0	0	0	1	1	3	3	0	3	0	7	7	7	1	7	1	6	2	3	5	5	5	5	5	5	5
23	50	32	55	1	1	18	1	7	7	7	7	7	7	7	0	1	3	0	0	0	3	0	0	0	0	0	0	0	3	3	0	3	0	7	7	7	1	7	7	3	5	5	5	5	5	5	5	5	5
21	45	28	44	1	1	18	6	6	6	4	5	6	6	6	0	0	2	0	0	0	0	0	0	1	2	0	1	0	2	3	1	3	0	6	5	2	5	5	5	6	2	3	4	5	5	4	4	5	4
21	40	28	30	1	1	18	5	5	5	5	5	5	5	5	1	1	1	0	0	0	3	0	0	0	2	0	0	0	2	3	0	3	0	5	5	5	3	5	5	5	3	2	3	3	3	2	3	2	3
39	52	24	44	1	2	19	7	6	7	6	6	7	7	6	3	2	3	2	1	2	2	3	0	0	2	2	2	2	2	2	2	1	1	5	5	5	3	5	3	3	4	4	3	4	4	4	5	4	4
38	47	22	36	2	2	19	6	6	5	6	6	6	6	6	2	0	2	2	2	2	3	2	0	1	3	1	1	0	3	3	0	3	2	6	5	3	2	6	2	4	3	2	3	4	3	4	3	4	4
38	53	23	46	2	2	19	7	7	7	7	7	7	6	5	3	3	3	2	2	1	3	1	0	0	1	3	3	1	1	2	1	2	1	5	5	3	3	6	2	4	2	4	5	5	4	4	4	5	5
36	41	23	39	1	1	19	7	7	6	4	4	7	3	3	1	0	3	2	2	1	3	1	0	0	3	2	3	1	3	3	0	2	0	6	4	2	2	6	2	7	1	4	2	3	4	2	3	5	5
35	56	22	46	1	2	19	7	7	7	7	7	7	7	7	0	1	2	3	2	1	2	1	2	1	3	0	1	0	2	2	0	2	3	7	7	1	1	7	1	5	2	3	5	3	5	3	5	5	5
35	46	22	45	2	2	19	6	7	6	6	4	5	6	6	2	1	1	3	2	1	0	3	2	2	1	3	2	0	1	1	1	2	2	5	6	1	2	6	1	6	2	3	5	5	4	5	4	5	2
35	56	25	31	2	2	19	7	7	7	7	7	7	7	7	2	2	1	3	2	2	2	1	1	0	1	2	2	1	2	2	1	3	0	5	5	1	5	6	2	6	1	2	5	2	2	3	2	5	1
33	50	21	43	2	4	19	7	6	6	6	7	6	7	5	2	2	3	2	1	1	0	1	2	0	2	2	1	0	0	2	1	3	2	6	5	3	2	5	1	5	2	4	5	3	4	3	5	5	2
33	27	23	33	1	2	19	2	4	2	6	2	3	4	4	0	2	2	2	1	2	2	2	1	1	1	1	2	3	2	1	2	0	0	6	2	3	5	5	3	5	3	5	3	2	3	4	2	2	3
32	52	20	33	1	2	19	7	7	7	7	7	5	6	6	1	2	2	2	1	1	1	1	1	3	3	2	1	2	2	1	2	2	1	1	3	5	2	3	3	4	3	3	3	3	3	3	3	3	3
32	41	21	22	1	1	19	6	6	6	5	5	5	5	3	1	1	2	3	1	0	2	1	0	0	3	1	0	1	2	3	1	2	3	5	5	1	2	6	2	5	2	1	1	2	2	2	2	5	2
32	48	26	32	2	2	19	6	6	6	6	6	6	6	6	2	1	2	1	1	1	2	1	1	0	2	1	1	1	3	2	1	2	1	6	6	3	2	6	3	6	2	2	3	4	3	2	3	4	1
31	52	21	39	2	2	19	7	6	6	6	7	7	7	6	2	0	0	2	1	2	1	2	0	1	1	1	2	0	1	3	0	3	2	7	6	1	1	6	2	5	2	3	5	4	5	2	2	5	4
30	41	20	46	2	1	19	6	5	6	5	5	5	4	5	0	0	3	1	0	1	2	1	1	1	3	1	1	0	2	3	1	3	0	6	6	1	2	6	1	4	5	4	4	4	4	5	4	4	4
30	53	22	52	1	1	19	7	7	7	7	6	6	7	6	1	0	3	0	1	0	3	0	1	0	3	0	2	0	3	2	0	3	1	7	6	1	1	7	2	5	4	4	5	5	5	5	5	5	4
30	51	22	42	2	3	19	5	7	7	7	7	7	7	4	1	1	2	1	1	0	3	0	0	2	2	0	0	1	3	3	0	2	1	7	7	1	1	7	1	5	2	4	5	3	2	4	5	5	3
30	51	23	39	2	1	19	7	7	7	7	7	7	3	6	1	2	1	1	2	2	1	2	2	2	1	1	2	1	2	2	2	1	1	1	2	3	5	2	6	5	3	3	3	4	4	3	4	4	4
30	42	23	36	2	2	19	6	7	6	5	4	6	5	3	1	0	1	3	2	0	2	1	1	1	2	2	1	0	1	3	1	3	0	5	3	3	3	5	3	6	2	2	5	4	5	3	2	5	1
30	56	28	47	2	2	19	7	7	7	7	7	7	7	7	1	1	2	1	1	1	2	0	1	0	3	1	1	0	2	2	1	2	1	7	7	1	1	7	7	5	3	4	5	4	3	5	5	5	3
30	56	29	37	2	2	19	7	7	7	7	7	7	7	7	2	1	2	2	1	1	2	0	1	0	2	1	1	0	2	2	0	2	1	7	7	7	1	7	2	5	2	4	5	3	1	3	3	3	4
30	56	35	29	1	1	19	7	7	7	7	7	7	7	7	1	1	1	1	1	1	1	1	1	1	1	1	1	1	1	2	1	2	3	7	7	7	1	7	7	6	2	2	3	2	2	3	5	4	4
29	49	22	44	2	2	19	7	6	6	7	7	5	6	5	1	1	3	1	1	1	2	1	0	0	2	0	1	0	3	2	1	2	0	7	7	1	2	7	1	4	2	4	5	1	5	4	4	5	5
29	48	22	35	2	3	19	6	6	6	6	6	6	6	6	1	0	2	2	1	0	2	1	1	1	3	1	0	0	2	3	0	3	0	6	6	1	2	6	1	6	2	2	5	1	2	2	4	5	5
29	53	23	45	2	2	19	7	7	7	7	7	7	6	5	1	0	2	2	1	1	3	0	1	0	2	1	0	0	2	2	1	3	2	5	6	2	2	6	1	6	2	3	5	4	3	5	4	5	5
29	53	25	46	1	2	19	5	6	7	7	7	7	7	7	1	2	1	2	1	1	2	0	1	3	3	0	0	0	0	3	0	1	3	5	6	1	3	5	6	4	4	4	4	4	4	4	4	4	4
28	50	22	43	2	2	19	7	6	6	6	6	7	6	6	1	0	2	1	0	0	2	0	0	1	2	1	2	0	3	3	0	3	1	6	6	2	2	6	2	4	2	3	5	4	3	4	4	5	4
28	56	22	39	2	2	19	7	7	7	7	7	7	7	7	1	0	2	1	1	1	1	1	1	0	2	1	1	0	2	2	0	3	1	7	7	2	1	7	1	4	2	3	4	4	3	3	3	5	4
28	49	23	41	2	2	19	7	6	7	6	6	6	5	6	0	1	2	3	1	1	2	0	0	1	2	0	0	0	2	2	1	3	1	6	6	1	2	6	1	7	1	2	5	5	5	3	3	5	4
28	43	24	34	2	2	19	6	6	6	5	4	6	6	4	1	0	2	1	1	2	2	0	0	1	2	1	0	0	2	3	1	3	1	5	5	2	2	6	2	7	1	3	5	4	2	2	3	5	2
28	56	25	50	2	2	19	7	7	7	7	7	7	7	7	0	0	2	1	1	1	2	1	1	0	3	0	0	0	3	2	1	3	0	7	7	3	2	6	3	4	4	4	5	4	5	4	5	5	4
28	51	26	23	2	1	19	7	6	7	7	6	7	6	5	2	1	3	1	2	1	1	1	0	1	1	1	0	0	1	1	2	2	1	6	6	4	5	2	3	6	2	2	2	3	3	3	1	1	2
28	56	28	46	1	2	19	7	7	7	7	7	7	7	7	1	1	1	1	1	1	1	1	1	2	1	1	1	1	1	2	1	2	1	6	5	5	2	6	6	4	4	4	4	4	4	3	4	5	5
28	56	32	55	1	1	19	7	7	7	7	7	7	7	7	1	1	3	0	0	1	3	0	0	1	2	0	0	0	3	3	0	2	1	7	7	7	1	7	7	3	5	5	5	5	5	5	5	5	5
27	49	22	34	2	3	19	7	6	6	6	6	6	6	6	0	1	3	0	3	0	3	0	2	0	1	0	0	0	2	3	0	3	0	6	6	2	2	6	1	5	3	3	5	2	2	1	3	4	4
27	40	22	32	1	2	19	5	5	5	5	5	5	5	5	0	0	3	0	1	1	3	0	0	0	2	1	0	1	2	3	1	2	1	6	5	2	1	6	2	6	2	2	2	2	2	2	2	5	5
27	52	25	41	1	2	19	7	6	6	7	7	7	6	6	2	0	2	1	1	1	2	0	0	0	2	1	0	0	2	2	2	2	1	6	6	3	2	7	2	5	2	2	4	4	5	4	4	4	4
27	46	26	28	1	2	19	6	6	6	6	5	6	6	5	1	2	1	3	2	1	1	1	2	0	0	2	2	2	0	1	1	1	1	3	3	5	5	3	4	6	2	2	2	2	3	2	2	4	5
27	48	28	25	2	1	19	6	6	7	7	5	7	4	6	1	0	1	2	1	0	2	0	0	0	3	0	0	1	3	2	1	2	2	6	7	1	3	6	7	4	1	1	5	1	1	2	1	5	1
27	46	29	46	1	2	19	6	7	6	4	6	6	7	4	1	1	3	1	1	1	3	1	0	0	2	0	0	0	3	2	0	3	0	5	6	6	3	5	5	4	4	4	4	4	4	4	5	4	4
27	50	31	42	2	1	19	7	7	6	6	6	6	6	6	0	0	2	3	0	0	2	0	0	0	3	1	2	0	3	3	0	2	1	5	5	4	4	7	7	4	4	4	3	4	5	4	4	3	4
27	56	33	42	1	2	19	7	7	7	7	7	7	7	7	2	1	1	2	1	1	1	1	1	1	1	1	0	0	0	2	0	3	1	7	7	7	1	7	7	4	4	4	4	4	4	4	3	4	4
26	24	24	31	1	2	19	1	3	2	3	5	4	3	3	1	1	2	1	1	2	2	1	2	1	0	0	1	2	1	2	1	1	2	2	5	2	6	2	3	6	2	3	3	3	3	3	3	3	2
26	50	26	36	1	3	19	7	7	7	7	6	6	6	4	0	0	0	1	2	1	0	3	3	3	0	3	0	0	0	0	3	1	3	3	1	1	7	6	4	7	1	1	5	1	3	5	4	5	5
26	49	27	42	2	1	19	7	7	7	7	6	5	7	3	1	0	3	0	0	0	3	0	0	0	1	3	0	1	2	3	0	3	1	5	5	3	3	5	4	7	1	2	5	5	1	3	5	5	5
26	54	29	54	1	1	19	7	7	7	7	7	7	6	6	1	0	0	1	1	1	3	1	0	0	3	1	0	0	3	2	0	3	0	6	6	5	1	7	6	4	5	5	5	5	5	4	5	5	5
26	55	30	38	2	1	19	7	7	7	7	7	7	7	6	0	0	3	1	0	0	3	0	0	0	2	0	1	0	3	2	1	3	0	7	7	7	1	7	1	7	1	4	5	4	1	2	5	5	1
26	56	35	45	2	3	19	7	7	7	7	7	7	7	7	0	0	2	2	0	0	3	0	0	0	3	0	0	0	3	3	0	3	0	7	7	7	1	7	7	6	1	3	5	5	3	5	5	5	5
25	53	27	53	1	1	19	7	7	7	6	7	7	6	6	0	0	3	0	0	0	3	0	0	0	3	0	0	0	3	3	0	3	0	7	7	7	2	6	1	4	4	4	5	5	5	5	5	5	5
23	43	29	44	2	2	19	5	7	6	5	5	7	4	4	2	1	1	1	0	0	2	1	0	0	2	0	1	0	2	2	1	1	1	5	6	5	3	5	6	4	4	4	4	4	4	4	4	4	4
21	45	28	44	1	2	19	5	5	5	6	7	6	6	5	2	0	0	0	1	1	0	0	1	1	1	0	1	1	0	3	0	3	1	5	6	4	4	5	5	4	4	5	4	3	5	3	4	5	4
20	55	28	43	2	1	19	7	7	7	7	7	7	7	6	1	1	0	0	1	1	1	1	0	0	1	0	1	0	0	3	0	2	1	6	6	6	3	4	5	4	3	3	4	5	4	4	4	4	3
20	56	34	55	1	3	19	7	7	7	7	7	7	7	7	0	0	0	0	0	0	0	0	0	0	3	1	0	0	3	3	0	3	0	7	7	7	1	7	7	5	5	5	5	5	5	5	5	5	5
15	56	28	35	2	2	19	7	7	7	7	7	7	7	7	0	0	0	0	0	0	2	0	0	0	0	0	0	0	0	3	0	3	0	7	7	4	1	7	3	6	2	2	3	2	2	4	4	3	3
46	30	13	31	1	2	20	2	5	6	2	2	2	4	7	2	2	2	1	3	1	3	1	3	2	2	1	3	2	3	3	3	2	2	5	5	1	1	1	2	3	2	4	4	1	3	4	1	4	4
46	56	20	50	2	2	20	7	7	7	7	7	7	7	7	3	3	0	3	3	3	0	3	3	3	0	3	3	3	0	0	3	0	3	7	7	1	1	7	1	3	2	4	5	5	5	4	5	5	5
39	38	23	38	1	1	20	5	5	1	2	6	7	6	6	3	2	1	2	0	2	2	1	2	0	2	2	2	3	2	0	2	1	3	7	3	4	5	6	2	3	3	4	4	2	4	5	3	2	4
39	46	24	44	2	1	20	7	7	7	6	6	4	6	3	3	1	1	2	1	2	2	2	2	2	1	1	2	2	2	1	2	2	2	6	7	3	3	5	1	5	3	4	4	4	4	4	5	4	4
38	49	24	31	1	1	20	7	6	5	7	6	6	6	6	2	2	2	2	2	2	2	2	2	2	2	2	2	2	2	1	2	1	2	2	3	4	5	3	4	5	4	2	3	3	3	2	3	3	2
38	41	25	40	2	3	20	6	7	6	5	4	6	4	3	0	3	1	3	3	3	0	2	3	0	1	1	2	1	1	3	0	3	3	5	3	3	5	5	3	6	3	4	5	4	2	2	5	5	1
38	44	25	33	2	3	20	7	6	7	1	3	6	7	7	0	2	0	2	3	1	1	3	3	0	2	1	3	0	3	0	3	3	3	5	7	1	2	7	1	7	1	1	5	1	4	1	4	5	5
38	37	25	30	2	3	20	5	5	3	4	5	5	5	5	1	2	2	3	3	3	3	3	2	1	1	2	3	2	1	1	2	0	1	2	3	5	6	4	2	5	2	3	2	3	2	3	4	2	3
37	33	21	32	2	1	20	2	3	3	5	6	6	6	2	3	2	3	3	2	2	3	1	1	2	2	1	2	2	2	1	2	1	1	1	1	2	5	3	6	4	3	3	3	3	3	3	2	4	2
37	30	25	35	2	1	20	3	6	2	2	4	5	4	4	2	3	2	3	1	1	3	1	2	0	2	3	2	3	2	1	0	2	1	3	3	6	4	3	6	3	1	3	4	4	4	3	3	5	2
36	47	23	39	1	2	20	6	5	6	6	6	6	6	6	2	1	3	2	1	1	2	1	1	0	3	1	1	1	3	3	0	3	0	7	7	2	2	6	1	5	3	3	4	3	2	3	3	5	3
36	55	26	33	1	3	20	7	7	7	7	7	6	7	7	1	1	2	2	1	2	2	2	1	2	1	3	2	3	1	1	1	2	1	5	5	3	5	4	4	5	3	4	3	3	4	2	3	4	2
35	46	22	46	1	2	20	6	7	6	7	6	7	5	2	2	2	3	0	1	1	3	0	1	2	1	3	2	2	1	0	2	1	3	5	6	2	2	6	1	5	2	4	5	4	5	4	3	5	5
34	43	22	31	2	2	20	6	6	5	5	5	5	6	5	2	2	2	2	1	3	2	2	2	1	2	3	1	1	1	1	2	1	2	1	2	4	3	3	4	6	3	3	3	4	2	2	2	2	3
33	36	25	39	1	2	20	7	6	4	4	4	2	4	5	2	1	1	1	2	2	2	3	2	1	0	2	2	1	3	2	1	2	1	2	3	4	5	3	5	5	3	4	2	4	4	3	5	3	4
33	56	25	33	1	2	20	7	7	7	7	7	7	7	7	1	1	1	1	2	1	1	1	1	1	2	3	1	1	1	2	1	2	2	7	7	3	3	5	3	4	2	3	3	3	2	2	3	5	3
33	54	26	55	1	3	20	7	7	7	6	7	6	7	7	2	1	2	1	1	1	3	1	1	1	2	1	1	1	2	2	1	2	1	6	6	2	2	6	7	3	5	5	5	5	5	5	5	5	5
33	39	26	40	1	3	20	4	4	4	5	5	6	5	6	1	0	0	2	0	0	2	1	2	2	2	2	2	2	2	3	2	1	2	5	5	5	4	4	5	3	4	3	4	3	3	4	4	4	3
32	36	20	30	2	2	20	5	5	5	5	4	5	4	3	2	2	1	1	2	1	1	1	2	3	0	3	2	1	1	2	1	2	1	3	2	3	3	3	4	5	3	3	2	3	3	3	2	4	2
32	38	21	36	2	3	20	5	5	4	6	4	5	4	5	1	1	3	1	2	1	3	0	0	0	2	0	1	0	3	3	1	2	2	6	5	2	2	6	2	4	3	3	4	3	2	3	4	4	2
32	36	21	36	2	3	20	5	5	4	6	4	5	4	3	1	1	3	1	2	1	3	0	0	0	2	0	1	0	3	3	1	2	2	6	5	2	2	6	2	4	3	3	4	3	2	3	4	4	2
32	45	22	37	2	2	20	6	6	6	6	5	5	6	5	2	2	1	2	1	0	1	0	1	3	1	2	2	1	2	1	2	2	1	5	5	2	4	4	2	5	3	3	4	3	2	3	3	5	3
32	54	23	39	1	2	20	7	7	7	6	7	7	7	6	1	1	3	1	1	0	3	1	1	0	3	1	1	0	3	3	0	3	0	6	7	1	2	6	1	6	3	2	5	3	4	3	3	5	3
32	46	23	38	2	3	20	6	6	6	6	5	6	5	6	1	2	2	1	1	1	2	0	1	0	3	1	1	1	2	3	1	2	1	6	6	1	2	7	1	6	2	3	5	2	3	3	3	5	3
32	36	26	33	1	1	20	4	7	7	5	2	3	5	3	3	1	2	1	3	1	0	1	1	2	2	2	2	1	3	1	3	1	1	1	3	4	3	6	6	4	1	1	1	4	4	3	5	4	5
32	55	32	55	2	3	20	6	7	7	7	7	7	7	7	1	1	2	1	1	1	1	1	1	3	1	0	1	1	3	3	0	3	0	7	7	7	1	7	7	3	5	5	5	5	5	5	5	5	5
31	56	23	31	2	1	20	7	7	7	7	7	7	7	7	3	0	2	1	0	1	3	1	1	0	1	1	2	1	2	2	0	2	1	7	7	1	1	7	1	6	2	2	2	2	1	2	2	5	4
31	47	24	33	1	2	20	7	6	5	6	6	5	7	5	1	2	1	1	1	1	2	1	1	2	1	2	1	2	2	0	2	1	1	6	4	2	3	4	7	4	2	2	4	3	2	4	5	5	1
31	54	24	32	1	2	20	7	7	7	7	7	7	7	5	1	0	2	1	1	1	2	1	1	2	2	1	0	0	2	3	1	3	1	6	7	1	2	7	1	6	1	3	3	4	2	3	3	5	2
31	48	25	43	2	2	20	7	7	6	6	5	6	5	6	1	1	2	2	2	2	2	0	1	0	1	2	1	1	2	1	1	2	2	5	6	3	2	7	3	4	2	4	5	4	3	3	3	5	4
31	51	26	35	1	2	20	7	6	6	6	7	7	7	5	1	0	3	1	1	1	3	1	0	0	3	1	1	0	3	3	1	3	0	5	5	5	1	7	2	6	3	3	5	3	4	5	3	3	2
31	56	32	53	1	2	20	7	7	7	7	7	7	7	7	1	2	1	0	1	1	2	1	1	1	2	1	2	2	1	1	3	1	2	5	6	5	3	7	7	4	4	5	5	5	5	4	5	5	5
30	43	17	37	2	3	20	4	4	6	5	7	6	6	5	1	3	3	2	3	1	0	2	1	1	0	3	1	0	0	1	2	3	2	1	3	2	1	4	2	5	1	4	5	2	2	2	2	5	4
30	56	21	43	2	2	20	7	7	7	7	7	7	7	7	1	0	3	1	1	1	3	0	0	0	3	1	0	0	3	3	0	3	0	7	7	1	1	7	1	4	2	5	5	3	2	5	4	5	2
30	44	21	42	2	3	20	5	7	6	5	5	5	5	6	1	1	2	2	2	0	1	0	0	0	3	2	0	0	3	3	0	3	0	7	7	1	1	7	1	4	4	3	5	4	3	3	4	5	3
30	46	22	50	1	2	20	6	7	5	6	5	5	6	6	0	1	3	0	0	1	3	1	0	1	3	1	1	0	2	3	0	3	0	7	6	2	2	6	3	3	5	5	5	5	3	4	5	5	4
30	49	22	45	2	3	20	6	7	6	6	5	6	6	7	2	1	2	1	1	1	2	1	1	1	2	1	1	0	2	2	1	3	0	5	4	2	2	6	2	6	4	4	5	3	5	3	3	5	4
30	49	23	38	1	2	20	7	7	7	5	5	5	6	7	2	3	2	1	2	3	1	1	2	2	0	3	1	0	1	1	1	1	1	2	2	4	4	5	4	4	4	4	3	3	3	5	3	4	3
30	49	23	31	1	1	20	6	6	6	7	5	6	6	7	0	0	3	0	2	1	3	1	2	0	2	0	0	0	3	2	1	3	1	6	6	2	1	7	1	6	2	3	2	3	2	4	3	4	2
30	43	26	29	2	2	20	6	6	6	6	4	6	5	4	1	0	2	1	1	0	3	0	0	0	2	3	2	0	3	3	0	3	0	6	6	2	3	5	3	7	1	2	5	2	2	2	3	3	2
30	49	27	38	2	2	20	6	6	6	6	6	6	7	6	2	1	2	1	2	1	1	0	0	1	1	1	2	2	1	3	0	2	1	6	5	4	4	4	5	5	4	4	3	4	2	3	3	5	4
30	47	28	49	1	2	20	6	5	5	6	7	7	6	5	1	2	1	1	1	1	3	0	1	1	1	1	1	1	1	3	1	3	0	6	6	5	1	5	6	5	4	5	5	5	5	5	5	4	4
30	56	28	44	2	1	20	7	7	7	7	7	7	7	7	1	1	2	0	1	0	3	0	0	0	3	1	2	1	3	2	1	2	1	6	7	1	1	7	7	5	2	4	5	3	5	3	4	5	5
30	46	28	43	2	3	20	6	6	6	6	5	7	6	4	1	1	2	2	3	1	1	0	0	0	2	1	0	0	2	1	2	2	3	6	6	2	3	6	6	5	2	4	5	4	1	4	5	5	4
30	48	30	21	2	3	20	6	6	6	6	6	6	6	6	0	0	2	1	1	1	3	1	1	1	3	0	1	1	3	2	1	2	1	5	6	6	2	6	6	4	1	2	2	2	2	2	2	2	1
30	52	31	37	2	2	20	7	7	6	5	7	7	6	7	0	0	3	0	1	0	3	0	0	1	3	0	1	1	3	3	1	3	1	6	7	7	2	7	1	7	2	2	3	3	2	4	4	5	3
30	53	33	12	1	4	20	7	7	7	7	7	6	6	6	0	0	3	1	1	1	1	1	1	2	3	1	1	0	2	3	0	3	0	6	6	6	2	6	6	7	1	1	1	1	1	1	1	1	1
29	50	22	44	2	1	20	6	6	7	7	7	6	5	6	1	0	3	0	0	1	3	0	0	1	3	1	0	0	3	3	0	3	1	6	7	1	1	6	1	6	1	4	4	4	5	5	4	5	4
29	46	22	41	2	3	20	6	6	6	6	6	6	5	5	1	1	2	1	1	1	3	1	1	0	1	1	0	0	2	3	1	3	1	5	5	2	3	5	2	5	3	3	4	4	4	3	4	5	2
29	56	22	24	1	2	20	7	7	7	7	7	7	7	7	1	1	0	1	2	1	2	1	1	0	1	0	2	2	1	3	0	3	0	7	7	1	1	7	1	5	3	1	2	3	1	2	3	2	2
29	48	24	44	1	2	20	6	6	6	6	6	6	6	6	1	0	3	1	0	1	3	0	1	0	3	1	0	0	3	3	0	3	0	6	6	2	2	6	2	6	2	3	4	4	4	4	4	5	4
29	49	28	42	1	2	20	7	7	7	5	6	6	6	5	2	2	2	2	2	1	2	1	0	0	2	1	1	0	1	1	1	2	0	6	5	5	2	7	5	4	3	4	3	2	4	4	4	5	5
29	56	28	30	2	2	20	7	7	7	7	7	7	7	7	1	1	1	1	1	1	3	1	0	1	3	0	0	0	3	3	0	3	0	6	6	2	2	6	6	6	2	2	2	2	2	3	3	3	3
29	49	29	36	2	3	20	4	4	6	7	7	7	7	7	1	2	1	3	2	1	0	1	1	1	1	1	1	1	1	1	1	2	2	5	6	5	5	4	4	5	3	3	4	4	3	3	4	3	4
29	56	36	41	1	3	20	7	7	7	7	7	7	7	7	3	0	0	3	0	1	3	0	0	0	3	0	0	0	3	3	0	3	0	7	7	7	1	7	7	7	3	1	5	5	1	5	5	5	5
28	52	22	51	1	2	20	7	6	7	6	6	7	7	6	1	0	2	0	0	1	3	0	1	1	2	1	1	1	2	3	0	3	1	5	5	2	2	6	2	5	4	5	5	4	4	5	5	5	5
28	47	22	43	1	2	20	6	6	7	6	6	6	4	6	1	1	1	1	1	0	2	1	0	1	3	0	0	1	3	2	0	3	0	7	6	4	5	3	1	3	4	4	3	4	4	4	5	4	4
28	50	22	42	1	4	20	6	6	6	6	7	7	6	6	1	1	3	0	1	1	2	0	1	1	1	1	1	0	1	2	1	3	1	6	7	1	2	6	1	5	2	4	4	3	2	4	4	5	4
28	56	23	49	2	3	20	7	7	7	7	7	7	7	7	1	0	2	1	1	1	2	0	2	1	1	1	1	0	1	1	1	2	2	7	6	1	3	7	2	4	2	5	5	5	5	3	4	5	5
28	45	23	37	2	3	20	5	6	6	5	4	6	6	7	1	1	2	2	1	0	1	0	1	1	2	0	0	0	2	2	1	3	2	6	6	2	3	6	1	5	3	4	4	2	2	2	3	5	5
28	41	23	28	2	2	20	2	6	6	6	5	5	6	5	2	1	2	1	1	1	1	1	1	1	1	1	1	1	1	2	1	2	1	5	4	3	4	3	3	6	2	2	2	2	2	2	2	5	2
28	49	24	28	2	2	20	6	6	7	7	6	5	6	6	1	0	1	1	1	2	0	1	1	0	2	1	3	1	2	1	1	1	3	5	6	3	3	5	2	5	3	3	4	3	1	3	2	3	1
28	40	27	32	2	2	20	5	5	5	5	5	5	5	5	1	2	2	2	2	2	1	0	0	2	1	1	1	1	1	2	1	2	2	2	5	3	5	5	3	6	2	3	4	2	3	3	3	4	3
28	53	30	43	1	2	20	7	6	6	7	6	7	7	7	1	0	1	2	1	1	2	1	1	0	2	1	0	0	2	3	0	3	1	6	6	6	1	7	6	4	5	4	5	4	2	3	3	5	3
27	51	22	43	2	3	20	7	6	7	7	6	6	6	6	0	0	3	1	1	0	3	0	0	0	3	0	0	0	3	3	0	3	0	7	7	1	1	7	1	5	2	4	5	3	2	3	4	5	5
27	48	22	39	2	4	20	1	7	7	7	6	7	7	6	1	1	2	1	1	1	0	0	2	2	1	0	1	0	1	2	1	3	1	6	5	3	3	6	2	3	3	3	5	3	2	3	3	5	2
27	56	24	41	2	3	20	7	7	7	7	7	7	7	7	0	0	3	0	0	0	3	0	0	0	3	1	1	0	3	3	0	3	0	7	7	1	1	7	1	7	1	5	5	4	2	2	2	5	5
27	53	24	33	2	2	20	7	6	7	7	7	7	6	6	0	0	2	2	0	0	2	0	1	0	2	0	0	2	3	3	0	3	0	7	7	1	1	7	2	6	2	3	2	4	1	3	4	5	1
27	45	25	38	1	2	20	6	7	5	5	6	4	6	6	1	0	2	1	1	0	3	0	1	1	2	1	0	0	3	2	2	1	1	5	4	5	2	5	4	5	2	2	4	3	4	5	4	3	4
27	51	26	50	2	3	20	7	7	7	6	7	7	5	5	0	0	1	1	1	1	3	0	0	1	2	0	0	1	3	3	0	2	1	7	6	1	2	7	7	3	4	5	4	4	5	5	4	5	5
27	49	26	42	1	1	20	7	6	6	6	6	6	6	6	1	0	2	1	1	1	1	1	2	2	1	1	1	2	2	2	1	1	2	2	5	5	2	5	5	4	4	4	4	4	4	4	3	4	4
27	56	27	51	1	2	20	7	7	7	7	7	7	7	7	0	0	2	0	0	0	2	0	0	0	2	2	2	1	2	1	1	2	3	7	7	4	2	6	5	3	4	4	5	5	5	4	5	5	5
27	56	33	40	2	3	20	7	7	7	7	7	7	7	7	1	1	3	0	0	0	3	0	0	0	3	0	0	0	3	3	0	3	0	7	7	7	2	6	7	4	4	4	4	3	3	3	3	5	3
26	42	21	31	2	4	20	6	7	6	5	4	6	3	5	0	0	2	1	0	1	2	0	1	0	2	2	2	1	0	3	0	2	1	6	5	1	1	7	1	6	2	2	3	2	2	2	4	5	2
26	50	22	35	1	3	20	7	6	7	7	6	6	5	6	1	0	2	0	0	0	2	0	0	3	2	2	1	0	2	3	0	3	0	5	6	1	2	6	1	6	2	3	4	3	3	3	4	5	2
26	53	23	45	1	1	20	5	7	7	7	7	7	7	6	1	0	3	1	0	0	3	0	0	0	3	0	0	0	3	1	1	2	1	7	7	1	1	7	2	5	4	5	5	4	4	4	2	5	3
26	44	23	43	1	2	20	6	6	5	6	6	7	3	5	1	1	3	1	1	1	2	0	0	0	2	1	0	0	2	3	0	2	1	5	5	1	3	7	1	6	2	3	5	3	4	2	5	5	5
26	56	23	38	2	2	20	7	7	7	7	7	7	7	7	0	0	3	1	0	0	3	0	0	0	3	0	0	0	3	3	0	3	0	7	7	1	1	7	1	6	1	3	5	4	2	2	4	5	3
26	56	23	31	2	2	20	7	7	7	7	7	7	7	7	1	0	1	1	1	1	0	0	0	0	3	2	0	0	3	3	0	3	0	7	7	1	1	7	1	6	2	2	2	2	2	2	2	5	2
26	53	24	40	2	3	20	7	7	7	6	6	7	6	7	1	0	3	0	0	0	3	0	0	0	3	0	0	0	3	3	0	3	0	7	7	1	2	6	4	4	3	4	2	3	2	3	4	5	4
26	50	24	35	2	3	20	7	6	6	6	7	7	6	5	1	0	2	1	1	0	2	0	0	0	2	1	1	1	2	3	0	3	0	6	7	2	2	6	2	5	2	3	5	2	2	2	2	5	2
26	51	25	35	2	3	20	6	6	7	6	5	7	7	7	0	0	2	1	0	0	2	0	0	2	3	1	0	0	3	3	0	2	1	6	7	2	2	7	2	5	1	4	5	4	1	4	5	5	1
26	42	25	31	2	2	20	6	5	6	6	6	4	5	4	0	0	3	1	1	1	3	0	0	0	3	0	0	0	3	2	1	2	0	6	4	4	4	4	4	5	3	4	1	3	1	4	3	3	3
26	48	26	41	1	2	20	6	4	6	6	7	6	7	6	2	1	3	3	1	1	1	2	0	1	0	1	0	2	0	2	1	3	1	1	3	5	2	6	6	4	3	4	2	4	4	4	4	4	4
26	54	27	53	1	2	20	7	7	7	7	7	7	6	6	1	0	3	0	0	0	3	0	0	0	3	0	0	0	3	3	0	3	0	7	7	7	1	7	1	4	4	5	5	5	5	5	5	5	4
26	56	28	51	2	2	20	7	7	7	7	7	7	7	7	1	0	0	1	1	1	3	0	0	0	3	0	0	0	3	3	0	3	0	7	7	1	1	7	7	5	1	5	5	5	5	5	5	5	5
26	56	28	43	2	3	20	7	7	7	7	7	7	7	7	1	0	2	1	0	0	3	0	0	0	3	0	0	0	3	3	0	3	0	7	7	7	1	7	1	5	3	4	5	5	2	4	4	5	3
26	56	32	50	2	4	20	7	7	7	7	7	7	7	7	1	1	2	0	0	0	3	0	0	0	2	0	0	1	3	1	1	3	1	7	7	7	1	5	7	5	2	4	5	5	5	4	5	5	5
25	48	22	41	2	3	20	6	6	6	6	6	6	6	6	0	0	3	0	0	0	3	0	0	0	3	0	0	0	3	3	0	3	0	7	7	1	1	7	1	5	1	5	5	3	2	2	3	5	5
25	46	23	48	2	2	20	6	7	6	5	5	6	6	5	0	0	3	0	0	0	3	0	0	1	3	0	0	0	3	3	0	3	0	6	7	1	3	6	1	5	3	4	5	5	5	5	4	5	4
25	42	23	29	1	3	20	6	6	5	5	5	5	5	5	1	1	1	2	2	2	1	1	1	1	1	1	2	1	2	2	1	1	1	0	3	3	5	3	4	5	1	2	2	3	2	3	3	3	4
25	46	24	44	2	3	20	6	6	6	6	6	6	5	5	0	0	3	1	0	0	3	0	0	0	3	0	0	0	3	3	0	3	0	6	6	2	2	6	2	6	2	4	5	4	4	3	4	5	5
25	56	24	32	2	2	20	7	7	7	7	7	7	7	7	0	0	3	3	0	0	3	0	0	0	3	0	0	0	0	3	0	3	0	7	7	1	3	7	1	5	3	4	2	2	1	3	2	5	3
25	47	25	49	2	3	20	7	7	7	6	5	5	4	6	1	3	3	1	0	0	1	0	1	1	3	1	1	0	3	2	1	1	1	1	4	4	6	4	3	4	4	3	5	5	5	5	5	5	5
25	46	25	32	2	2	20	6	6	6	5	5	5	6	7	2	0	1	1	0	0	2	0	0	0	3	0	0	0	3	3	0	3	0	7	7	1	4	6	1	6	1	2	5	2	3	2	2	4	2
25	47	29	47	1	3	20	6	6	5	7	6	6	6	5	0	1	2	1	1	0	2	0	0	1	2	1	1	0	3	2	1	2	0	5	5	6	1	6	6	5	4	4	5	4	5	3	5	5	4
25	48	31	39	2	2	20	7	6	7	6	6	5	5	6	2	2	2	2	2	2	0	0	0	0	0	0	0	1	1	2	1	2	1	5	6	6	2	6	6	5	3	3	3	3	3	4	4	4	4
24	43	30	27	2	2	20	6	6	6	6	4	5	5	5	1	1	3	0	0	0	3	0	0	0	0	0	0	0	3	3	0	3	0	7	7	1	1	7	7	7	1	1	5	4	1	1	1	5	1
24	48	31	51	2	2	20	6	6	6	5	6	6	6	7	1	2	0	2	1	2	1	1	1	1	0	0	0	0	0	3	0	3	0	6	7	6	2	6	6	4	4	3	5	5	5	5	5	5	5
24	56	35	37	1	3	20	7	7	7	7	7	7	7	7	1	1	1	3	0	1	2	1	0	0	0	1	0	0	1	2	0	3	0	7	7	7	1	7	7	6	2	2	2	5	2	2	2	5	5
23	48	29	40	2	2	20	6	6	6	6	6	6	6	6	1	1	0	1	1	1	1	0	0	2	0	0	0	0	3	3	0	3	0	6	6	3	2	6	6	6	2	4	3	5	4	4	4	5	2
23	56	31	33	2	2	20	7	7	7	7	7	7	7	7	0	0	0	0	0	0	3	0	0	2	3	0	0	0	3	3	0	3	0	6	6	6	2	6	6	5	3	3	3	3	3	3	3	3	3
22	56	32	55	1	4	20	7	7	7	7	7	7	7	7	0	0	0	0	0	0	3	0	0	0	3	0	0	0	3	3	0	3	0	7	7	7	1	7	7	3	5	5	5	5	5	5	5	5	5
21	47	28	42	2	3	20	5	6	5	6	5	6	7	7	0	0	1	1	0	0	1	1	0	0	2	0	0	0	1	3	0	3	2	6	6	3	4	6	3	6	2	3	5	3	4	4	5	5	3
21	56	32	55	1	1	20	7	7	7	7	7	7	7	7	0	0	0	0	1	0	1	0	0	0	3	0	0	0	3	3	0	3	0	7	7	7	1	7	7	3	5	5	5	5	5	5	5	5	5
20	54	27	41	2	2	20	7	7	7	7	7	7	5	7	0	0	0	1	1	0	0	0	0	0	2	0	0	0	2	3	0	3	1	7	7	1	1	7	4	7	1	4	5	3	5	3	5	2	5
20	53	34	32	1	3	20	6	7	7	6	7	6	7	7	0	0	0	1	1	1	1	1	0	0	3	0	0	0	0	3	0	2	0	7	6	7	2	7	5	7	1	2	5	4	2	3	5	1	3
18	53	35	24	2	2	20	7	7	7	7	6	7	6	6	1	0	1	1	0	0	2	0	0	0	0	0	0	0	0	3	0	3	0	7	7	7	1	7	7	6	2	2	2	2	2	3	3	2	2
16	56	36	42	2	1	20	7	7	7	7	7	7	7	7	0	0	0	0	0	0	3	0	0	0	0	0	1	0	0	2	0	3	0	7	7	7	1	7	7	7	1	1	5	5	5	4	5	4	5
6	56	34	33	1	4	20	7	7	7	7	7	7	7	7	0	0	0	0	0	0	0	0	0	0	0	0	0	0	0	3	0	3	0	0	7	7	1	7	7	5	3	3	3	3	3	3	3	3	3
44	53	20	45	2	4	21	7	7	6	6	7	7	6	7	3	3	1	3	3	3	0	3	3	3	1	3	3	3	1	0	3	0	3	2	4	3	2	5	2	4	4	4	4	4	5	3	3	5	4
40	56	22	45	2	2	21	7	7	7	7	7	7	7	7	2	1	2	0	2	1	1	1	2	3	1	3	3	3	0	3	1	2	2	7	7	1	1	7	1	5	2	3	5	3	4	4	5	5	5
39	29	24	45	1	2	21	2	5	2	4	6	2	4	4	3	2	3	2	3	2	3	2	1	1	0	0	3	2	2	1	1	1	1	6	3	5	2	5	6	3	5	4	4	4	5	3	5	3	4
38	56	20	44	2	3	21	7	7	7	7	7	7	7	7	1	1	2	3	3	2	3	1	1	0	3	0	3	2	1	3	0	0	2	7	7	1	1	7	1	3	3	4	5	5	3	4	4	5	3
38	45	24	36	1	4	21	7	6	5	5	5	6	6	5	1	2	1	2	2	1	2	2	1	3	1	2	1	2	2	2	2	2	2	5	3	5	2	4	6	4	4	3	3	3	4	3	3	3	3
38	38	25	35	1	2	21	5	3	6	5	6	6	3	4	1	1	2	2	1	3	2	2	3	1	3	1	1	2	1	1	2	1	2	6	4	3	5	5	3	5	4	3	2	3	3	3	4	4	2
38	35	25	27	2	4	21	4	4	4	4	4	5	5	5	2	3	3	3	3	3	1	1	2	0	1	1	1	1	1	2	1	2	2	5	4	4	4	4	3	6	2	2	2	2	2	2	2	5	2
37	35	20	29	2	2	21	2	6	3	4	5	5	5	5	2	3	2	2	3	2	1	3	3	3	1	1	2	1	0	0	3	3	2	0	2	3	7	1	1	6	1	3	3	2	3	1	4	5	1
37	42	22	40	2	4	21	6	5	5	6	3	6	5	6	1	1	3	2	1	2	2	1	2	3	2	2	2	0	2	2	1	1	2	5	3	1	2	5	6	5	3	4	5	2	5	2	4	5	2
36	42	22	41	1	3	21	6	6	4	6	4	6	6	4	3	3	2	2	1	1	1	1	3	2	3	2	0	1	3	3	0	3	1	1	3	4	3	5	2	5	4	3	4	3	4	4	5	5	4
36	28	23	35	1	2	21	3	3	5	3	3	5	1	5	3	2	1	3	1	2	1	3	2	1	2	1	2	2	0	2	2	2	2	2	7	3	1	3	4	5	3	3	3	5	2	5	3	4	3
36	40	25	43	2	4	21	6	5	3	6	6	4	7	3	1	3	2	2	2	1	1	0	3	1	2	3	3	3	0	2	3	1	1	2	2	5	3	5	6	4	4	3	4	1	4	4	5	5	4
36	42	26	25	1	3	21	4	6	6	6	6	6	4	4	2	2	0	2	2	2	1	3	3	1	0	2	3	1	0	2	1	1	2	6	4	4	4	4	4	6	1	2	2	2	1	1	3	5	2
35	56	22	43	2	3	21	7	7	7	7	7	7	7	7	2	0	1	3	2	2	2	2	0	1	2	0	1	0	2	3	0	3	2	7	7	1	1	7	1	5	1	2	5	5	3	5	5	5	2
35	14	22	34	2	4	21	3	2	3	2	1	1	1	1	2	2	2	2	2	1	2	2	1	1	2	2	2	2	2	1	1	1	2	3	3	4	4	4	3	4	3	4	3	3	2	3	3	4	3
35	35	23	38	2	2	21	3	3	6	5	4	7	1	6	2	1	1	2	1	1	3	2	2	1	2	1	2	2	2	2	3	1	1	3	6	2	3	5	4	3	2	3	4	3	3	4	3	3	5
35	41	24	33	2	3	21	2	6	6	5	5	6	6	5	2	1	1	3	3	2	3	1	0	0	2	1	1	2	2	1	2	1	2	5	5	2	3	6	1	7	1	4	5	1	2	1	1	5	3
35	54	25	39	2	2	21	7	7	7	7	7	7	6	6	1	3	0	0	1	2	2	2	1	0	2	3	3	2	1	1	2	1	3	5	7	2	2	6	2	6	3	4	5	3	2	3	2	5	2
35	23	25	33	2	2	21	3	4	3	2	3	2	3	3	2	1	1	1	1	2	2	1	2	2	2	2	2	2	2	2	1	2	2	3	3	4	6	3	5	4	3	4	3	4	2	4	2	3	3
34	56	18	30	1	4	21	7	7	7	7	7	7	7	7	2	1	1	1	2	2	3	2	1	1	2	1	2	2	2	1	3	1	2	2	2	2	6	1	1	6	1	4	3	4	2	3	4	2	1
34	36	23	24	2	4	21	5	5	5	5	4	5	3	4	3	2	0	2	2	2	1	2	1	1	1	1	2	1	1	0	3	2	2	5	5	2	2	5	2	7	1	1	4	1	2	1	1	5	2
34	50	24	43	1	3	21	7	7	7	7	7	5	3	7	0	0	3	1	1	1	3	0	2	1	3	0	2	0	1	3	3	3	0	7	7	1	1	7	1	7	1	1	5	5	4	2	5	5	5
33	45	21	30	2	4	21	7	7	6	6	6	5	4	4	2	2	1	3	2	1	1	0	0	0	1	2	2	1	1	3	0	2	3	6	4	1	5	5	1	5	2	3	5	3	2	2	3	5	1
33	34	22	33	2	2	21	4	4	4	6	5	4	3	4	2	2	2	1	2	2	1	1	2	2	1	2	2	1	1	1	2	1	2	3	3	4	5	2	3	5	4	3	2	2	3	3	3	3	4
33	56	22	25	2	3	21	7	7	7	7	7	7	7	7	1	2	1	2	1	1	3	1	1	1	1	2	2	1	2	1	2	2	1	5	6	1	2	6	1	6	2	3	2	2	1	2	2	4	1
33	55	23	26	2	4	21	7	7	7	7	7	7	6	7	1	1	2	1	1	1	2	0	1	3	2	1	1	1	2	2	2	2	1	6	6	1	2	6	1	7	1	1	5	1	4	1	3	5	1
33	54	24	38	2	4	21	7	7	7	7	6	7	7	6	2	2	1	2	2	1	1	2	1	1	1	1	2	1	1	3	0	1	2	6	7	2	1	7	1	6	2	4	5	2	2	2	4	5	3
33	56	25	37	1	3	21	7	7	7	7	7	7	7	7	1	1	0	1	1	1	3	1	2	1	2	2	2	2	2	1	2	0	2	6	4	3	4	4	5	5	5	3	2	3	3	3	4	4	5
33	29	25	33	2	3	21	4	3	2	3	3	5	5	4	1	2	2	1	1	1	2	2	1	2	1	1	2	1	3	2	2	2	1	3	5	4	5	3	3	5	3	3	3	3	3	3	3	3	3
33	49	25	28	2	3	21	7	6	7	7	5	5	5	7	1	1	1	1	2	1	1	2	1	2	3	1	0	0	3	3	1	2	2	5	4	3	5	3	3	7	2	2	5	2	2	2	2	4	1
33	43	26	42	2	3	21	1	6	6	6	6	6	7	5	0	1	1	2	1	1	2	0	1	2	2	3	1	1	2	3	1	2	1	6	5	2	3	7	3	6	1	2	5	4	5	3	4	5	5
33	53	27	47	1	2	21	7	7	7	7	7	6	5	7	1	0	1	2	3	2	1	2	0	2	3	1	1	3	3	0	2	0	1	5	4	6	1	4	7	5	4	4	4	4	5	4	5	4	5
33	56	33	44	2	2	21	7	7	7	7	7	7	7	7	2	1	2	2	3	1	1	1	1	1	1	1	1	1	1	2	1	2	1	7	7	7	1	7	7	4	4	4	4	4	4	4	4	4	4
32	53	18	47	1	3	21	7	7	6	6	7	7	6	7	1	0	3	1	1	1	3	0	1	0	2	1	1	1	2	3	0	3	1	7	6	1	1	6	1	3	5	4	4	5	3	5	5	4	5
32	43	24	28	1	3	21	7	7	7	7	3	5	5	2	0	0	0	3	3	3	0	3	0	1	0	0	3	3	1	0	3	0	3	6	1	3	6	5	2	7	1	1	5	1	5	1	1	5	3
32	47	25	43	2	4	21	5	7	6	7	7	6	5	4	3	0	2	3	1	1	3	0	0	0	3	0	0	0	2	3	0	3	2	6	6	2	1	7	4	5	2	3	5	3	5	3	3	5	5
32	45	25	34	1	3	21	6	6	6	6	4	5	6	6	0	1	1	2	2	2	2	1	2	1	2	0	2	0	2	2	1	2	1	6	4	3	3	5	4	6	2	3	5	3	2	2	2	5	4
32	55	27	55	1	3	21	7	7	6	7	7	7	7	7	1	0	3	0	0	1	3	1	0	0	3	3	0	1	3	3	1	2	0	7	7	7	1	7	2	3	5	5	5	5	5	5	5	5	5
32	50	30	41	2	4	21	6	6	7	6	6	7	7	5	1	0	0	2	2	3	1	3	1	2	0	0	2	1	0	2	2	1	3	6	3	3	6	7	5	6	3	3	5	2	5	2	4	5	5
31	54	20	52	2	2	21	7	7	7	7	6	6	7	7	1	1	3	0	1	1	3	1	0	0	3	0	1	0	3	2	1	1	2	7	7	1	1	7	1	3	3	4	5	5	5	5	5	5	5
31	50	20	50	2	3	21	7	6	7	6	7	7	5	5	0	1	0	3	3	3	0	2	1	1	1	0	1	0	1	3	1	3	2	5	5	1	2	6	1	5	1	4	5	5	5	5	5	5	5
31	47	25	35	1	3	21	5	6	7	7	6	6	5	5	2	1	0	1	2	1	1	3	3	1	1	2	3	3	0	1	2	1	1	2	4	3	5	3	3	7	2	3	5	3	3	2	4	4	3
30	51	20	48	2	2	21	7	6	6	6	6	6	7	7	1	1	2	1	1	1	2	1	1	0	1	0	1	1	2	2	2	2	1	7	7	1	1	6	1	4	3	4	5	5	5	4	4	5	5
30	48	21	41	2	4	21	6	6	6	6	6	6	6	6	1	3	2	0	0	0	3	0	0	0	2	1	3	2	3	3	0	2	0	5	4	2	3	6	1	5	3	3	5	3	3	3	3	5	4
30	49	22	45	1	3	21	6	6	6	7	7	6	6	5	1	0	2	2	3	0	3	2	3	2	0	0	0	0	2	2	0	2	1	5	6	4	2	5	1	4	4	4	5	4	5	4	4	4	4
30	48	22	37	1	2	21	6	6	6	6	6	6	6	6	1	1	1	1	1	1	2	1	1	1	2	1	1	1	2	2	1	2	1	6	6	1	2	6	1	6	2	2	5	2	5	2	2	5	5
30	47	22	37	2	3	21	6	6	6	6	5	6	6	6	1	1	2	1	1	2	1	0	1	1	2	1	1	0	2	2	1	2	2	6	6	2	2	5	2	5	2	3	5	3	4	3	2	5	2
30	56	23	54	1	3	21	7	7	7	7	7	7	7	7	0	0	3	0	1	1	3	0	0	1	3	2	0	0	3	3	0	3	0	7	7	1	1	7	1	6	4	5	5	5	5	5	5	5	5
30	51	25	31	1	3	21	7	6	6	7	6	6	7	6	2	0	1	1	1	1	3	0	0	3	2	2	1	0	1	3	1	2	1	5	5	2	3	6	2	7	1	2	4	3	1	1	2	5	3
30	56	25	29	2	4	21	7	7	7	7	7	7	7	7	1	3	2	2	2	1	1	0	1	1	2	0	0	0	1	3	0	2	2	6	6	2	2	5	3	7	1	4	5	3	5	1	2	5	1
30	48	30	47	1	2	21	6	5	6	6	6	6	6	7	1	1	1	2	2	1	1	1	1	1	1	1	1	1	1	2	1	2	2	6	6	6	2	5	6	5	4	4	4	4	4	5	5	5	4
29	56	22	45	2	4	21	7	7	7	7	7	7	7	7	1	0	3	0	0	0	3	1	1	1	1	1	1	0	3	3	0	3	0	7	7	1	1	7	1	5	3	3	5	3	3	3	5	5	5
29	56	25	49	2	2	21	7	7	7	7	7	7	7	7	1	1	1	2	1	2	1	1	0	1	2	2	1	0	1	1	3	2	1	5	5	3	2	7	3	5	3	4	5	4	5	4	5	5	5
29	51	25	40	2	2	21	6	6	6	6	6	7	7	7	1	0	3	1	2	1	3	0	0	0	2	0	1	0	3	2	0	2	1	7	7	2	3	5	2	6	1	4	5	3	3	3	5	5	3
29	48	26	29	2	4	21	6	6	6	6	6	7	5	6	0	0	2	3	0	0	2	0	2	1	3	1	0	1	3	2	1	2	1	5	6	3	2	5	4	6	2	3	2	2	3	2	2	4	3
29	45	27	32	1	2	21	7	7	6	4	5	5	6	5	1	1	1	3	2	2	1	0	0	1	2	0	0	0	2	3	2	1	1	6	5	5	3	5	5	4	3	3	2	4	3	2	3	4	2
29	55	32	44	1	1	21	7	7	7	7	7	7	7	6	1	1	3	1	0	0	3	0	0	0	3	1	1	0	3	2	1	2	0	7	7	7	1	7	7	3	4	4	4	4	4	4	4	4	4
28	52	22	48	1	2	21	7	6	7	6	7	6	7	6	1	0	3	0	0	1	3	0	1	0	3	1	0	0	3	2	0	2	1	7	7	1	2	7	1	4	2	5	5	4	5	4	5	5	4
28	56	22	27	2	2	21	7	7	7	7	7	7	7	7	0	0	2	1	1	1	3	0	0	0	3	0	0	0	3	3	0	3	1	7	7	1	1	7	1	5	1	3	3	2	3	3	2	3	3
28	48	23	34	2	4	21	7	6	6	6	5	6	6	6	0	1	1	2	1	1	1	0	0	1	1	2	2	0	1	2	1	3	2	6	5	2	2	6	2	6	2	3	5	2	2	2	4	5	3
28	52	23	32	2	4	21	7	6	7	7	7	7	7	4	0	0	3	0	0	1	3	0	2	1	3	0	0	0	2	3	0	3	0	7	7	1	1	6	1	7	1	2	4	3	2	1	3	5	4
28	56	24	33	2	4	21	7	7	7	7	7	7	7	7	0	0	2	1	1	1	3	0	1	2	1	0	0	0	2	3	0	3	1	7	7	2	1	7	1	6	1	2	5	2	3	3	3	5	2
28	49	25	45	2	3	21	6	6	6	6	6	6	6	7	1	1	1	1	3	1	2	2	1	2	0	1	0	2	1	1	1	3	2	2	4	5	3	4	4	5	3	5	5	3	5	3	4	5	4
28	55	25	34	1	3	21	7	7	6	7	7	7	7	7	2	1	3	1	2	1	1	2	2	3	2	1	0	2	1	3	0	0	1	0	2	3	2	5	6	7	1	1	3	4	4	4	3	4	4
28	45	26	34	1	2	21	6	5	6	7	5	4	6	6	0	1	2	0	0	1	2	1	0	1	3	0	1	0	2	3	1	3	2	5	6	5	2	5	2	6	1	3	4	3	2	3	4	2	5
28	39	27	25	2	4	21	6	5	5	5	4	5	5	4	1	2	0	3	2	2	0	2	1	2	0	1	2	2	0	1	2	1	2	2	4	4	4	4	4	7	1	1	3	1	2	2	2	5	3
28	43	28	38	2	3	21	5	5	6	6	5	5	5	6	2	1	1	1	1	2	1	2	1	1	1	0	1	0	2	2	1	2	1	5	5	3	3	6	5	6	2	3	5	4	2	3	4	4	2
27	44	23	44	1	1	21	6	5	5	5	5	6	6	6	1	1	1	1	1	1	2	1	0	1	1	1	1	1	2	3	1	2	0	5	4	3	2	5	5	4	4	4	4	4	4	4	4	4	4
27	54	23	40	2	3	21	7	6	6	7	7	7	7	7	0	0	2	2	0	0	3	0	0	2	2	0	0	0	3	3	0	3	0	7	7	1	3	7	1	4	2	2	5	4	3	3	3	5	5
27	56	23	33	2	4	21	7	7	7	7	7	7	7	7	0	0	1	0	0	1	2	1	1	2	1	1	1	1	2	3	0	3	0	7	7	1	1	7	1	6	2	2	3	3	3	3	3	5	3
27	52	26	22	2	3	21	7	7	7	7	6	6	6	6	0	0	3	2	1	0	3	0	0	0	3	0	0	0	3	2	1	2	1	6	7	3	1	7	1	7	1	2	3	3	1	1	1	5	1
27	53	27	38	2	3	21	7	7	7	7	6	5	7	7	1	0	3	2	0	0	3	1	0	0	3	0	0	0	2	3	0	3	0	6	7	2	4	5	2	7	1	2	5	2	5	3	3	5	5
27	56	28	42	2	2	21	7	7	7	7	7	7	7	7	1	0	3	0	0	0	3	0	0	0	3	3	0	0	3	2	0	3	0	6	7	1	2	6	6	6	2	3	5	2	3	4	4	5	5
27	52	29	39	1	3	21	7	6	6	7	7	6	7	6	1	1	2	1	0	1	2	1	0	2	1	0	2	2	1	2	1	0	1	6	6	6	4	6	2	5	4	4	3	5	3	3	4	4	4
27	49	30	37	1	3	21	6	6	6	6	7	7	6	5	1	0	1	1	0	1	1	0	0	2	1	2	1	1	1	3	1	2	1	7	6	6	2	6	6	4	4	3	3	3	3	4	4	5	2
26	46	21	42	2	3	21	6	6	6	6	5	5	6	6	0	0	3	0	0	0	3	0	0	2	3	0	0	0	3	3	0	3	0	6	3	1	2	7	1	7	1	3	5	4	3	3	4	5	5
26	45	21	37	2	3	21	6	6	5	6	5	7	5	5	1	0	2	1	1	0	3	0	0	1	2	0	1	0	2	3	0	3	0	6	4	2	2	6	2	5	2	3	5	3	2	4	2	5	1
26	51	22	41	2	2	21	6	7	7	6	6	6	7	6	1	0	2	0	0	1	2	0	0	0	3	0	0	0	3	3	0	3	1	7	7	1	1	7	1	5	4	4	5	2	5	4	2	5	1
26	51	23	49	1	2	21	6	7	7	6	5	7	7	6	1	0	2	1	0	0	3	1	0	0	2	1	0	1	2	3	0	3	0	6	5	2	1	5	6	4	5	4	4	4	5	4	4	5	5
26	56	24	35	2	3	21	7	7	7	7	7	7	7	7	1	1	1	1	1	1	1	1	0	0	2	1	0	0	2	3	0	3	0	7	7	1	1	7	1	7	1	2	5	2	5	2	2	5	5
26	49	25	43	1	4	21	6	6	7	5	7	5	6	7	1	2	1	0	1	0	1	2	0	2	1	0	1	1	0	1	1	3	2	6	5	6	1	5	5	3	4	3	5	3	5	4	3	5	3
26	53	31	35	1	2	21	7	7	7	6	7	6	6	7	1	1	2	1	1	1	1	1	1	1	1	0	0	0	2	2	2	1	1	6	6	7	2	7	6	3	5	4	3	2	3	3	2	4	3
25	51	23	53	1	3	21	6	6	6	6	7	7	6	7	0	0	3	0	0	0	2	0	0	0	3	1	0	0	3	3	0	3	0	7	7	1	2	7	2	4	4	4	5	5	5	5	5	5	5
25	56	23	36	2	4	21	7	7	7	7	7	7	7	7	0	0	3	0	0	0	3	0	0	0	3	0	0	0	3	3	0	3	0	7	7	1	1	7	1	6	2	2	4	5	3	4	3	5	1
25	48	24	48	1	3	21	6	7	6	7	7	5	5	5	0	0	3	0	0	0	3	0	0	1	3	0	0	0	3	3	0	3	0	6	7	1	3	6	1	6	3	4	5	5	5	4	4	5	4
25	46	24	37	2	3	21	5	6	6	6	6	5	6	6	2	0	0	2	0	0	1	0	0	2	3	0	1	0	2	2	1	3	0	6	6	3	3	5	2	5	2	3	5	3	2	3	3	5	4
25	54	24	35	2	4	21	7	7	7	7	7	7	6	6	1	1	1	1	1	1	2	0	2	0	0	1	1	0	2	1	1	2	1	6	6	2	2	6	2	6	2	4	4	2	2	2	4	5	2
25	54	25	28	1	3	21	7	7	7	7	7	6	7	6	1	0	2	0	0	0	2	0	0	0	3	0	0	0	3	3	0	3	1	7	7	1	1	7	2	7	1	2	2	3	3	2	2	5	3
25	56	26	55	1	3	21	7	7	7	7	7	7	7	7	0	0	3	0	0	0	3	0	0	0	3	0	0	0	3	3	0	3	0	7	7	7	1	7	1	3	5	5	5	5	5	5	5	5	5
25	52	26	42	2	4	21	6	6	7	7	6	6	7	7	1	1	2	0	0	1	2	0	1	0	2	0	0	0	2	2	1	3	0	7	7	3	3	6	2	5	2	4	4	4	3	3	4	5	5
25	52	28	45	2	3	21	6	7	6	6	7	6	7	7	0	0	3	1	0	0	3	0	0	1	2	1	0	0	2	3	0	2	1	6	7	2	2	6	5	6	2	4	5	3	5	4	4	5	5
25	55	31	31	1	1	21	7	7	7	7	6	7	7	7	1	2	1	1	1	2	1	1	2	0	0	1	0	0	1	2	1	3	0	5	6	6	3	5	6	5	2	3	2	3	2	3	3	2	3
25	56	33	34	1	3	21	7	7	7	7	7	7	7	7	1	0	2	1	0	0	2	1	0	0	2	1	0	0	2	2	1	3	1	6	7	6	4	5	6	5	5	4	5	3	4	2	3	3	1
24	51	27	37	1	4	21	7	7	7	6	4	7	7	6	0	0	3	0	0	0	3	0	0	0	3	0	0	0	3	3	0	3	0	6	6	3	3	7	2	6	2	2	5	2	4	3	3	5	3
24	43	29	40	1	2	21	6	5	6	6	4	5	6	5	0	0	3	0	0	0	2	0	1	2	0	1	2	0	1	2	1	2	2	5	6	5	3	6	5	4	4	3	4	4	4	3	4	3	5
24	48	29	32	1	3	21	6	6	6	6	6	6	6	6	1	0	1	2	2	1	1	2	1	0	1	0	0	1	2	1	0	2	1	5	5	6	2	5	6	5	2	4	3	3	2	3	4	3	2
24	44	30	39	1	3	21	6	6	5	4	5	6	6	6	1	1	2	2	1	0	1	0	0	1	2	2	0	0	2	3	1	3	0	2	4	6	4	6	6	4	4	3	4	3	4	4	4	4	2
24	56	31	48	1	2	21	7	7	7	7	7	7	7	7	1	0	0	0	0	1	3	0	0	0	2	0	0	1	3	3	0	3	0	7	6	7	1	7	7	3	5	4	5	4	4	4	4	5	4
23	56	29	55	2	3	21	7	7	7	7	7	7	7	7	3	0	0	0	0	0	2	1	0	0	2	0	0	0	3	3	0	3	0	6	7	6	1	6	6	3	5	5	5	5	5	5	5	5	5
22	56	27	54	2	3	21	7	7	7	7	7	7	7	7	0	0	0	0	0	0	3	0	0	0	3	0	0	0	3	3	0	3	0	7	7	1	1	7	7	4	4	5	5	5	5	5	5	5	5
21	44	27	41	2	3	21	1	7	7	5	6	6	6	6	1	0	1	0	1	0	2	0	1	0	2	1	1	1	1	1	1	2	2	3	5	3	4	5	5	5	4	4	4	4	4	4	4	4	4
16	49	32	31	1	2	21	6	6	7	6	6	6	6	6	1	0	0	0	0	0	1	0	0	0	1	1	0	0	1	3	0	3	0	5	6	6	3	5	5	7	1	2	3	3	3	3	2	5	2
15	50	32	42	1	3	21	7	1	7	7	7	7	7	7	0	1	0	0	0	0	0	0	0	0	1	0	0	0	0	2	2	1	1	7	7	7	1	7	7	3	4	5	5	5	4	4	4	4	3
43	56	19	30	2	4	22	7	7	7	7	7	7	7	7	3	3	3	3	3	3	0	2	3	0	1	1	3	0	1	0	3	1	3	7	7	1	1	2	2	6	2	2	5	1	2	2	2	4	4
42	56	20	54	1	3	22	7	7	7	7	7	7	7	7	1	2	1	2	2	1	1	2	3	2	3	2	3	1	1	2	3	2	1	7	7	1	1	7	1	3	5	4	5	5	5	5	5	5	5
42	41	20	21	1	4	22	5	6	6	6	4	4	7	3	3	3	3	3	2	1	1	0	1	3	1	3	3	0	1	3	2	2	1	6	6	1	1	7	1	4	1	2	2	2	1	2	2	5	1
40	38	21	38	2	4	22	3	5	5	5	5	5	6	4	1	3	3	3	3	3	1	3	2	1	1	0	2	2	2	1	1	2	3	3	2	4	3	4	3	5	2	4	5	2	3	4	2	3	5
40	56	23	38	2	4	22	7	7	7	7	7	7	7	7	0	1	3	3	3	2	3	2	0	0	3	1	2	0	3	3	0	3	1	7	7	1	1	7	1	6	2	4	5	1	3	3	5	5	3
38	33	18	32	1	3	22	5	5	4	1	3	4	5	6	2	2	2	2	3	2	1	0	2	2	2	1	2	1	1	3	2	3	0	5	2	1	4	5	2	4	2	2	3	4	3	3	3	2	3
38	30	22	32	2	4	22	3	5	5	3	5	3	3	3	1	2	0	2	3	2	3	1	2	2	2	1	3	0	3	2	2	2	3	2	5	3	3	3	3	5	4	2	3	2	3	3	3	3	4
38	56	23	55	2	3	22	7	7	7	7	7	7	7	7	2	2	2	2	2	2	2	1	2	1	2	3	2	1	2	0	1	2	1	6	6	1	1	7	1	7	5	5	5	5	5	5	5	5	5
38	54	23	23	2	4	22	7	7	7	7	7	7	6	6	2	3	0	3	3	3	0	1	2	1	0	3	3	2	0	1	3	1	2	5	4	2	3	5	2	7	1	1	4	1	2	1	1	5	1
38	51	25	30	2	4	22	7	7	6	6	6	6	7	6	2	2	1	3	3	2	2	2	2	1	1	1	1	1	1	3	0	3	2	5	5	3	3	6	2	6	2	3	3	3	3	3	3	3	2
37	22	20	27	1	2	22	2	1	3	3	1	3	2	7	1	1	1	2	2	1	1	3	3	3	1	1	2	2	2	2	2	2	2	3	3	3	4	3	3	4	5	2	4	3	2	2	2	2	2
37	56	24	39	2	4	22	7	7	7	7	7	7	7	7	1	1	1	3	3	2	1	2	1	3	0	1	1	0	1	3	0	3	3	7	7	1	1	7	1	7	1	2	5	2	5	2	4	5	4
36	50	20	53	2	4	22	7	6	6	6	6	7	6	6	1	1	2	2	2	2	3	1	1	1	2	1	1	1	3	2	1	2	1	6	5	2	1	6	2	4	4	5	5	5	5	5	5	5	4
36	34	20	37	1	3	22	5	6	4	3	5	4	3	4	2	3	3	2	2	0	1	2	1	1	2	1	2	2	2	0	2	1	2	5	4	4	3	2	2	5	3	4	4	3	3	4	3	4	3
35	48	21	42	2	3	22	6	5	6	6	7	6	6	6	1	1	2	1	1	1	3	0	1	2	2	1	3	1	2	3	1	3	1	5	3	2	2	6	1	7	2	4	5	4	5	4	5	5	1
35	48	22	41	1	4	22	6	6	6	6	6	6	6	6	1	1	1	1	1	1	1	2	2	2	2	1	3	0	1	3	3	2	0	7	7	1	2	7	1	4	4	4	4	4	2	4	5	5	1
35	56	23	27	1	2	22	7	7	7	7	7	7	7	7	1	1	2	1	1	2	1	1	2	1	1	2	2	2	1	3	1	2	1	7	7	1	1	7	1	6	2	3	2	3	2	3	4	1	2
35	40	24	39	1	3	22	4	5	5	5	6	6	4	5	3	3	2	3	1	2	1	2	2	1	2	2	1	2	2	0	2	1	1	2	4	3	4	4	5	4	5	3	4	4	4	3	4	3	4
35	45	25	42	2	3	22	5	5	5	6	6	6	6	6	2	2	2	2	2	2	2	2	2	2	2	1	2	1	1	0	2	1	2	3	5	3	2	5	6	4	3	4	4	4	4	4	4	3	4
34	30	21	30	2	2	22	5	4	3	3	4	4	4	3	2	1	2	1	2	2	3	2	3	2	1	2	1	1	1	2	2	2	0	2	4	2	4	3	3	5	3	2	2	4	4	3	2	3	2
34	37	24	38	2	3	22	6	6	4	5	4	4	5	3	1	0	0	2	2	1	1	3	3	0	2	3	3	1	1	2	2	0	2	5	4	3	5	3	3	6	1	4	5	3	5	2	3	5	2
34	55	24	35	1	3	22	7	7	7	7	7	7	6	7	1	1	2	3	1	2	3	1	2	0	2	2	2	2	3	0	2	2	1	2	2	5	1	5	5	6	3	2	3	3	4	4	3	3	4
33	51	20	46	1	4	22	7	7	6	6	7	6	6	6	1	1	2	1	2	2	3	1	1	0	2	1	1	1	2	2	1	2	2	5	7	1	2	6	1	3	3	4	4	4	4	5	4	4	5
33	52	20	46	1	4	22	7	7	6	6	7	6	7	6	1	1	2	1	1	2	3	1	0	0	2	1	1	1	3	2	1	2	2	6	7	1	1	7	1	3	4	3	4	4	4	4	5	4	5
33	56	22	47	2	2	22	7	7	7	7	7	7	7	7	3	3	0	1	1	1	2	2	2	2	2	2	1	1	2	1	1	2	1	3	2	3	4	4	3	6	3	4	5	5	5	5	5	5	4
33	42	24	43	2	3	22	6	5	6	5	4	6	5	5	1	1	3	1	1	1	3	1	2	0	1	1	3	1	1	1	2	2	1	6	5	3	3	6	3	4	4	4	5	5	1	4	4	5	4
33	50	24	38	1	2	22	7	7	7	7	4	7	5	6	1	1	1	2	0	0	3	1	0	1	2	3	1	0	3	3	0	3	1	7	6	1	4	6	1	6	1	1	5	5	4	2	4	5	4
33	44	26	38	2	2	22	5	7	5	5	4	5	7	6	1	2	3	1	1	2	3	1	3	0	2	3	3	0	2	0	1	1	3	1	3	5	1	6	6	5	3	4	5	5	2	5	4	3	2
33	51	33	31	2	4	22	6	7	6	6	6	6	7	7	1	2	2	1	1	2	2	1	1	0	2	1	3	3	1	1	2	0	1	6	6	7	3	6	4	7	1	1	4	4	2	1	2	5	3
32	37	19	34	1	2	22	3	3	6	6	5	6	5	3	3	0	2	0	1	2	1	3	0	1	0	2	2	1	2	1	0	2	2	7	4	3	2	4	2	4	2	2	4	4	2	4	2	4	4
32	56	21	46	2	4	22	7	7	7	7	7	7	7	7	1	1	3	1	1	0	3	0	0	1	2	2	2	0	2	3	0	3	1	6	6	1	2	6	1	5	2	4	5	4	5	4	4	5	5
32	52	21	46	2	4	22	7	7	7	6	6	6	6	7	0	0	3	1	1	1	3	1	1	0	3	0	0	1	3	3	0	3	1	7	7	1	2	7	1	3	5	4	3	4	5	5	4	4	4
32	56	27	54	1	3	22	7	7	7	7	7	7	7	7	0	0	3	1	1	1	3	1	0	0	3	1	1	1	3	2	1	2	1	7	7	6	1	7	3	3	5	5	5	5	5	5	5	5	5
32	48	27	43	1	3	22	7	6	4	6	7	6	5	7	1	0	1	2	1	2	1	1	2	0	1	2	2	2	2	2	1	1	2	6	6	4	4	4	5	4	3	3	3	4	5	5	5	4	4
32	56	33	55	1	3	22	7	7	7	7	7	7	7	7	1	0	3	0	0	0	3	3	0	0	3	3	0	0	3	3	0	3	0	7	7	7	1	7	7	4	5	5	5	5	5	5	5	5	5
32	56	33	33	2	4	22	7	7	7	7	7	7	7	7	2	2	1	2	1	1	2	0	1	1	0	1	1	1	1	2	1	3	2	7	7	6	3	6	7	4	3	3	2	3	4	3	3	3	5
31	52	21	48	1	2	22	7	6	7	6	7	6	7	6	1	0	3	1	0	1	3	0	1	0	2	1	0	1	2	3	1	3	1	7	6	1	2	7	2	3	3	4	5	4	5	4	5	4	5
31	48	23	42	1	2	22	6	7	5	6	6	6	6	6	1	1	0	0	0	0	3	2	2	2	2	3	0	1	3	2	1	3	0	5	6	1	1	6	5	4	3	3	4	4	5	2	3	5	5
31	56	23	41	1	4	22	7	7	7	7	7	7	7	7	2	1	0	2	2	2	3	0	0	0	3	0	0	0	3	2	1	2	1	7	7	1	1	7	1	6	2	2	5	4	3	3	2	5	5
31	56	23	37	2	3	22	7	7	7	7	7	7	7	7	1	0	1	2	0	1	1	1	3	2	2	1	2	2	2	0	2	0	1	7	7	1	1	7	1	6	3	3	3	4	2	3	3	5	5
31	44	24	35	2	4	22	7	6	6	5	4	6	4	6	2	1	2	1	2	0	3	0	2	0	2	0	0	0	2	2	2	3	1	6	5	2	3	6	2	6	3	4	4	3	3	2	2	5	3
31	48	25	39	1	2	22	7	7	6	5	6	5	5	7	2	2	1	1	2	2	1	3	2	1	0	2	2	2	1	1	1	2	1	2	3	3	3	6	6	4	5	4	4	3	2	3	4	3	4
31	52	28	45	1	2	22	7	7	6	7	7	6	6	6	1	0	1	1	1	1	1	1	1	2	1	2	2	1	2	2	2	2	1	6	6	6	2	5	5	4	4	4	5	5	4	4	3	4	4
31	48	31	48	2	2	22	5	7	7	5	5	6	6	7	1	1	2	3	2	2	0	0	2	2	0	1	1	2	0	3	1	1	1	6	5	7	2	6	7	4	5	5	4	4	4	5	4	3	5
31	56	31	48	2	4	22	7	7	7	7	7	7	7	7	2	1	1	2	1	1	1	1	1	2	2	2	2	2	2	1	2	1	1	3	6	6	5	5	4	5	2	5	5	3	5	5	5	5	3
31	51	31	37	1	4	22	7	7	6	6	7	6	6	6	1	1	3	1	0	1	3	1	0	1	2	1	1	0	2	2	1	3	1	6	6	6	2	6	5	6	2	2	4	3	5	3	3	5	5
31	53	32	51	2	3	22	6	7	7	7	6	6	7	7	0	1	2	1	0	1	3	1	1	0	2	0	1	1	3	3	1	3	1	6	5	6	3	7	6	5	4	5	5	4	5	4	5	5	5
30	51	19	43	2	4	22	7	7	6	7	7	7	6	4	2	3	1	2	2	0	2	1	0	0	2	0	1	1	2	3	0	2	0	6	7	1	3	2	1	5	1	5	5	5	2	3	5	5	5
30	52	21	47	2	4	22	7	7	7	6	5	6	7	7	1	0	3	1	0	0	3	0	1	1	3	0	1	0	3	3	0	2	1	7	6	1	2	6	1	5	3	4	5	5	5	4	4	5	4
30	55	22	48	2	4	22	7	7	7	7	6	7	7	7	1	1	3	1	1	0	3	0	0	0	3	1	1	0	2	2	1	2	1	7	7	1	1	7	2	4	4	5	5	4	4	4	5	5	3
30	50	22	44	1	2	22	6	7	7	6	7	6	5	6	1	0	3	1	1	0	3	0	0	1	3	0	0	0	3	3	0	3	1	7	7	1	2	6	1	5	2	4	5	4	3	4	4	5	5
30	50	23	37	2	4	22	7	6	6	7	6	6	6	6	2	2	1	1	1	2	2	2	1	2	1	1	1	0	1	3	0	2	0	5	4	2	3	4	3	7	1	3	4	4	3	2	4	5	3
30	55	23	32	2	4	22	7	6	7	7	7	7	7	7	1	2	2	1	1	1	2	1	3	0	2	0	0	0	2	2	1	0	2	7	7	1	2	7	1	5	2	2	4	2	1	2	3	5	4
30	50	24	31	1	3	22	7	7	7	7	5	6	6	5	2	2	2	3	2	2	2	2	1	2	1	2	1	0	1	1	1	1	1	1	3	5	4	5	2	5	3	3	3	2	3	3	4	3	3
30	56	24	26	2	3	22	7	7	7	7	7	7	7	7	1	1	0	0	1	1	3	0	0	1	2	3	1	0	3	3	0	3	0	7	7	1	1	7	1	7	1	1	2	1	2	2	2	5	2
30	47	25	37	1	1	22	6	6	6	6	6	5	6	6	1	0	3	1	1	1	3	0	0	1	2	0	1	1	3	2	1	3	0	6	6	2	3	6	2	6	2	4	3	3	4	3	3	4	4
30	24	28	32	1	4	22	1	2	3	3	4	3	3	5	0	2	1	2	0	3	1	0	2	1	3	1	2	1	3	2	2	3	1	0	4	5	7	3	3	6	3	2	4	1	3	5	1	4	2
30	49	29	47	2	4	22	7	6	6	7	6	6	5	6	1	0	2	2	0	1	3	0	0	1	3	1	0	0	3	3	0	2	2	6	6	7	2	7	2	5	2	5	5	3	3	4	5	5	5
30	56	31	42	1	2	22	7	7	7	7	7	7	7	7	1	1	0	2	2	1	2	3	2	2	0	1	1	1	1	1	0	2	2	5	5	6	4	6	6	4	3	4	4	4	3	3	5	4	4
30	56	32	55	2	2	22	7	7	7	7	7	7	7	7	2	2	2	2	1	1	1	0	1	1	0	1	1	1	1	2	1	2	1	7	7	7	1	7	7	3	5	5	5	5	5	5	5	5	5
30	45	32	55	1	3	22	6	6	6	5	6	4	7	5	1	1	1	1	1	1	1	1	1	1	1	1	1	1	2	2	1	2	2	7	7	7	1	7	7	3	5	5	5	5	5	5	5	5	5
29	56	22	48	1	4	22	7	7	7	7	7	7	7	7	0	0	2	2	0	1	2	1	1	1	3	0	0	0	3	3	0	3	0	7	7	1	1	7	1	5	1	2	5	5	5	5	5	5	5
29	49	22	41	2	4	22	6	7	6	7	5	6	5	7	1	2	1	1	3	2	1	1	0	0	0	1	3	0	0	2	1	3	2	5	3	3	5	5	2	4	2	5	5	3	3	2	5	5	5
29	56	22	37	2	4	22	7	7	7	7	7	7	7	7	1	1	1	0	1	1	3	1	1	1	1	1	1	0	1	2	1	3	1	7	7	1	1	7	1	5	2	2	3	4	1	2	5	5	4
29	48	25	39	2	3	22	6	6	6	6	5	6	7	6	2	2	2	2	1	1	2	1	0	1	2	0	0	1	2	2	0	1	2	5	6	5	3	6	2	3	4	4	3	3	3	3	4	4	4
29	53	26	33	2	4	22	7	7	7	7	7	7	6	5	1	1	1	3	1	1	0	1	0	0	3	0	0	0	2	2	1	3	3	6	5	2	3	5	5	6	1	4	5	1	2	2	2	5	2
29	49	28	48	1	2	22	6	7	6	6	6	6	6	6	0	0	0	1	2	1	2	2	2	2	2	2	2	1	1	1	2	1	2	3	6	2	6	5	5	4	4	3	5	5	5	4	4	5	3
29	51	28	39	1	2	22	7	5	6	6	6	7	7	7	1	2	1	2	1	1	1	0	1	0	3	1	1	0	3	3	0	2	1	5	5	5	2	5	5	6	2	3	3	4	3	4	3	5	4
29	46	30	34	1	4	22	6	6	5	6	5	6	6	6	0	1	3	0	0	0	3	0	1	1	3	1	0	1	3	3	0	3	0	6	6	6	2	6	6	4	4	4	4	3	3	3	2	3	2
29	50	32	41	1	2	22	1	7	7	7	7	7	7	7	1	1	2	1	0	0	1	2	2	1	0	3	2	1	1	2	1	1	2	5	7	3	5	6	7	4	3	2	2	4	2	5	4	5	5
28	55	22	54	1	2	22	7	7	7	7	6	7	7	7	1	0	3	0	0	0	3	0	0	1	3	1	0	0	3	3	0	3	0	7	7	1	1	7	1	5	4	5	5	5	5	5	5	5	5
28	55	23	48	1	3	22	7	7	7	7	7	7	7	6	1	0	3	0	1	1	3	0	0	1	3	0	0	0	3	3	0	2	1	6	7	1	2	7	1	5	2	4	5	5	5	4	4	5	4
28	49	23	46	1	2	22	6	6	7	6	7	7	5	5	1	0	2	1	0	0	3	0	0	1	3	1	0	0	3	3	0	3	1	6	7	1	2	7	1	5	2	4	5	4	5	4	4	5	5
28	48	24	35	2	4	22	7	7	7	6	4	5	5	7	1	1	2	1	1	1	1	0	1	0	2	1	2	2	2	2	1	1	1	5	7	3	1	7	1	5	2	3	5	2	2	2	2	4	5
28	49	26	44	2	3	22	6	7	6	7	5	5	6	7	1	0	2	0	1	0	3	0	1	0	3	0	1	0	3	3	1	3	0	6	7	2	3	7	2	5	1	4	5	4	5	4	5	5	4
28	43	28	37	2	4	22	3	4	6	6	7	6	5	6	1	2	2	2	2	0	3	0	0	0	3	2	1	1	2	2	0	3	0	2	5	5	2	6	5	5	1	3	5	4	3	3	3	4	4
28	54	28	33	2	4	22	6	6	7	7	7	7	7	7	1	1	2	1	1	1	1	1	1	1	1	1	2	2	1	1	1	2	1	5	5	5	3	5	5	5	3	3	3	3	3	3	3	3	3
28	48	31	49	1	2	22	6	6	6	6	6	6	6	6	0	0	3	0	0	1	3	0	0	0	2	2	1	1	3	3	0	3	0	6	6	6	2	6	7	4	4	4	5	4	5	4	5	5	4
27	55	23	51	2	2	22	7	7	7	7	7	7	7	6	1	0	3	0	0	0	3	0	0	0	3	1	0	1	3	2	1	2	1	6	7	1	2	7	1	5	2	4	5	5	5	5	5	5	5
27	53	23	47	1	3	22	6	7	7	7	6	7	7	6	0	1	2	1	1	1	1	1	1	1	2	1	1	0	2	3	0	3	0	5	6	1	3	6	1	6	2	4	5	4	5	4	4	5	5
27	52	23	36	2	3	22	7	7	7	7	6	7	6	5	1	0	2	1	1	0	3	0	0	0	2	1	1	0	2	3	0	3	0	7	7	1	1	7	1	6	1	4	5	2	2	2	3	5	4
27	56	23	28	1	3	22	7	7	7	7	7	7	7	7	0	0	2	1	1	0	2	1	0	0	2	2	0	0	2	3	0	3	1	7	7	1	1	7	1	6	2	2	4	3	2	2	2	3	1
27	50	24	20	1	4	22	7	7	7	7	7	7	7	1	1	0	2	2	1	0	3	0	0	0	0	3	1	0	0	3	0	3	3	5	3	2	6	5	1	7	1	1	4	1	1	1	2	2	1
27	49	25	41	1	2	22	6	5	6	7	6	7	6	6	1	0	3	0	0	1	2	0	0	1	3	1	0	0	2	3	0	3	1	6	7	2	2	7	1	6	1	3	5	3	4	4	5	4	5
27	44	28	37	2	4	22	4	5	6	7	5	5	6	6	1	1	2	2	2	1	1	2	2	2	1	1	1	1	1	1	1	0	2	2	4	6	2	6	5	5	4	4	3	4	4	4	2	3	3
27	45	29	47	1	2	22	5	5	5	6	6	6	6	6	1	1	1	1	0	1	1	1	1	1	1	1	1	1	1	2	1	2	2	6	6	6	1	7	6	3	4	4	4	5	5	4	4	4	4
27	56	33	48	1	3	22	7	7	7	7	7	7	7	7	1	0	0	1	1	1	2	0	0	0	3	3	0	0	3	2	1	2	0	7	7	7	1	7	7	4	3	4	5	4	4	5	5	5	5
27	56	36	19	1	4	22	7	7	7	7	7	7	7	7	1	1	3	1	0	0	3	0	0	0	2	0	0	0	3	3	0	3	0	7	7	7	1	7	7	7	1	1	5	1	1	1	1	5	1
26	51	21	42	2	4	22	6	6	6	7	7	7	6	6	0	1	3	1	0	0	3	0	0	0	3	0	0	0	2	3	0	2	2	6	6	1	1	7	1	5	2	4	5	3	4	2	4	5	5
26	53	22	52	1	4	22	7	7	7	7	6	6	7	6	0	0	3	0	0	0	3	1	0	0	2	1	0	0	3	3	0	3	0	7	6	2	2	6	2	4	4	5	5	5	5	4	4	5	5
26	53	23	51	2	4	22	7	7	6	6	7	7	7	6	0	0	3	0	0	0	3	0	0	0	3	1	0	0	3	2	1	3	0	7	7	2	1	7	1	5	3	5	5	5	5	5	4	5	5
26	56	23	45	2	4	22	7	7	7	7	7	7	7	7	2	0	3	0	0	0	3	0	0	1	2	0	1	0	2	2	0	3	0	7	7	1	1	7	1	6	2	3	4	2	5	5	5	5	5
26	52	24	44	2	4	22	7	7	7	7	6	6	6	6	1	0	0	3	1	1	0	0	0	1	1	2	0	0	1	2	1	3	2	7	7	1	2	5	2	7	2	4	5	3	4	3	4	5	5
26	52	26	52	2	4	22	6	7	7	6	6	6	7	7	1	0	3	3	0	0	2	0	0	0	2	0	0	0	2	2	1	3	0	7	7	7	1	7	1	3	5	4	5	4	4	5	5	5	5
26	43	29	39	1	3	22	7	6	6	4	5	5	5	5	3	2	3	0	0	0	3	0	0	0	3	1	0	0	3	3	0	3	0	2	5	3	5	7	6	3	4	5	4	4	3	4	4	3	3
26	52	30	49	1	2	22	6	7	7	7	7	6	6	6	1	1	2	1	1	1	1	1	1	0	0	1	1	0	1	2	1	3	1	6	6	6	2	6	6	4	5	4	4	4	5	5	4	5	5
25	52	22	43	2	4	22	7	7	7	7	5	6	6	7	1	0	1	0	1	0	3	0	0	0	2	3	0	0	2	2	1	3	0	6	7	1	2	7	1	4	2	4	5	5	4	4	5	5	2
25	53	23	46	1	4	22	7	7	7	6	7	6	6	7	0	0	3	0	0	0	3	0	0	0	3	0	0	0	3	3	0	3	0	7	7	1	2	7	2	4	4	5	5	5	5	5	4	4	2
25	56	23	44	1	4	22	7	7	7	7	7	7	7	7	0	0	3	0	0	0	3	0	0	0	3	0	0	0	3	3	0	3	0	7	7	1	1	7	1	6	2	3	5	3	5	3	5	5	3
25	50	23	31	1	3	22	6	7	7	6	5	7	6	6	2	0	1	1	0	1	1	0	0	2	1	1	1	0	3	3	0	3	0	5	5	5	3	2	2	6	2	3	2	2	1	2	4	5	5
25	53	23	29	2	4	22	7	7	7	7	6	7	6	6	1	0	2	1	0	0	3	0	0	0	2	2	0	0	3	2	0	3	1	5	5	2	3	5	2	6	1	1	5	1	2	2	3	5	1
25	42	24	32	2	4	22	6	7	6	6	5	4	5	3	1	0	3	0	0	0	3	0	0	1	2	0	1	0	2	2	0	3	1	6	6	2	2	7	1	6	1	3	4	1	2	2	5	5	2
25	56	24	20	2	4	22	7	7	7	7	7	7	7	7	0	0	3	0	0	0	3	0	0	0	3	0	0	0	3	3	0	3	0	7	7	1	1	7	1	7	1	2	2	1	2	2	2	2	1
25	56	25	51	1	2	22	7	7	7	7	7	7	7	7	0	0	3	0	0	0	3	0	0	0	3	0	0	0	3	3	0	3	0	7	7	1	1	7	4	5	3	4	5	5	5	5	5	5	4
25	56	26	55	2	2	22	7	7	7	7	7	7	7	7	0	0	2	0	0	0	3	0	0	1	3	0	0	0	3	3	0	3	0	7	7	7	1	7	1	3	5	5	5	5	5	5	5	5	5
25	51	27	37	1	4	22	6	7	7	7	7	6	5	6	0	1	2	0	0	0	2	0	0	0	2	0	1	0	3	3	2	1	2	6	5	3	3	6	6	4	3	2	5	3	4	4	2	3	4
25	48	27	31	1	4	22	7	7	7	7	5	5	5	5	1	2	1	1	0	2	1	1	2	1	1	0	0	1	1	2	1	3	1	3	3	5	3	5	5	6	3	3	3	3	2	2	3	3	3
25	56	28	33	1	4	22	7	7	7	7	7	7	7	7	0	0	3	0	0	0	3	0	0	0	3	0	0	0	3	3	0	3	0	7	7	7	1	7	1	5	3	3	3	3	3	3	3	3	3
25	48	29	49	1	2	22	6	6	6	6	7	5	6	6	1	0	1	1	1	1	1	1	1	1	1	1	1	0	1	2	1	2	1	6	6	7	1	6	6	3	4	4	4	5	5	4	5	5	5
25	47	30	38	2	4	22	6	5	6	6	6	6	6	6	1	1	1	0	1	0	2	1	2	1	1	0	0	0	1	2	2	2	1	6	6	6	3	5	3	7	1	4	5	3	3	3	4	5	3
25	54	31	42	1	3	22	7	6	7	6	7	7	7	7	1	0	3	0	0	0	3	0	0	0	3	0	0	0	3	3	0	3	0	6	6	5	2	6	6	6	2	3	4	5	4	4	4	5	3
25	56	32	55	2	2	22	7	7	7	7	7	7	7	7	0	0	3	0	0	0	3	0	0	0	3	0	0	0	3	3	0	3	0	7	7	7	1	7	7	3	5	5	5	5	5	5	5	5	5
25	56	34	34	2	3	22	7	7	7	7	7	7	7	7	0	0	3	0	0	0	3	0	0	0	3	0	0	0	3	3	0	3	0	7	7	7	1	7	7	5	2	2	4	3	2	2	2	5	5
24	56	32	55	2	3	22	7	7	7	7	7	7	7	7	0	0	2	1	1	0	2	0	0	1	2	0	1	1	1	2	0	2	1	7	7	7	1	7	7	3	5	5	5	5	5	5	5	5	5
23	38	27	45	2	3	22	5	5	6	4	5	5	3	5	0	0	3	0	0	1	2	0	0	1	2	0	0	0	2	3	0	3	1	5	5	5	2	5	6	4	4	4	4	5	3	4	5	5	2
23	56	28	48	2	2	22	7	7	7	7	7	7	7	7	1	1	0	0	0	1	2	0	0	0	2	0	0	0	2	2	1	3	1	7	7	1	3	7	5	5	3	4	4	4	5	4	5	5	5
23	48	31	33	1	3	22	6	6	6	6	6	6	6	6	0	0	0	0	0	0	3	0	0	0	3	2	0	0	3	3	0	3	0	6	6	6	2	6	6	5	3	4	3	3	3	3	3	2	3
23	56	32	55	2	3	22	7	7	7	7	7	7	7	7	1	0	0	0	0	0	3	0	0	0	3	0	0	0	3	3	0	3	0	7	7	7	1	7	7	3	5	5	5	5	5	5	5	5	5
23	56	35	38	2	4	22	7	7	7	7	7	7	7	7	3	0	0	0	0	0	0	0	0	0	3	0	0	0	3	3	0	3	1	7	7	7	1	7	7	6	2	2	5	4	4	3	3	5	3
22	50	27	32	1	4	22	7	7	1	7	7	7	7	7	0	1	1	0	0	0	1	3	3	1	0	0	1	0	0	3	0	3	0	5	5	3	6	6	3	4	3	3	2	3	3	3	3	3	3
22	41	28	28	1	4	22	6	6	5	5	4	5	5	5	0	0	2	0	0	0	2	0	0	0	3	1	0	0	3	3	0	3	0	5	5	3	5	6	3	6	1	3	5	1	1	2	3	5	1
22	53	32	51	1	3	22	7	7	7	6	6	6	7	7	0	0	0	0	0	0	3	0	0	0	3	0	0	0	3	3	0	3	0	7	7	7	1	7	7	3	3	3	5	5	5	5	5	5	5
22	55	34	51	1	3	22	7	7	7	7	7	7	6	7	1	0	2	0	0	0	3	0	0	0	3	0	0	0	0	3	0	3	0	7	7	7	1	7	7	5	2	4	5	5	5	5	5	5	5
21	48	29	46	2	3	22	6	6	6	6	6	6	6	6	0	0	0	0	0	0	3	0	0	0	3	0	0	0	3	3	0	3	0	6	6	6	2	6	5	4	5	4	4	4	4	5	4	4	4
20	50	26	34	2	4	22	7	7	7	7	5	5	6	6	0	0	0	0	0	0	2	1	0	0	3	0	0	0	3	3	0	2	0	6	7	2	2	6	3	6	1	1	5	5	1	1	2	5	5
19	50	28	16	1	4	22	7	6	7	6	5	7	6	6	1	1	0	0	0	0	1	0	0	0	1	1	0	1	1	3	0	3	0	6	6	1	6	7	2	6	2	1	1	1	1	1	1	2	2
19	40	29	24	1	3	22	5	5	5	5	5	5	5	5	1	0	1	0	0	0	2	0	0	1	1	0	0	0	1	2	1	3	1	5	5	5	3	5	5	6	2	2	2	3	2	2	2	2	2
19	56	34	26	2	4	22	7	7	7	7	7	7	7	7	0	0	0	0	0	0	3	0	0	0	3	0	0	0	0	3	0	3	0	7	7	7	1	7	7	5	1	1	5	1	2	1	1	5	1
18	48	33	41	1	2	22	6	5	5	6	6	7	6	7	0	0	0	0	0	0	3	0	0	0	2	0	0	0	2	3	0	3	0	5	6	7	2	6	7	5	2	3	4	4	3	4	4	5	4
16	56	30	30	1	3	22	7	7	7	7	7	7	7	7	0	0	0	0	0	0	0	0	0	0	2	0	0	0	2	3	0	3	0	6	6	6	3	5	5	5	2	2	2	3	3	2	2	4	4
16	56	36	17	1	4	22	7	7	7	7	7	7	7	7	0	0	0	0	0	0	0	0	0	0	3	0	0	0	0	3	0	3	0	7	7	7	1	7	7	7	1	1	2	1	1	1	1	5	2
39	41	22	35	2	4	23	5	5	5	5	4	6	5	6	1	2	3	3	2	2	1	1	2	2	2	1	1	1	2	2	2	2	2	5	5	2	2	5	1	7	1	4	5	2	4	2	2	5	2
38	56	22	30	2	4	23	7	7	7	7	7	7	7	7	1	1	3	3	3	1	3	0	0	1	3	2	1	0	3	2	1	2	1	7	7	1	1	6	2	5	3	3	4	1	1	1	1	5	1
38	27	23	30	1	1	23	3	3	4	4	2	2	5	4	1	2	1	3	2	2	1	2	2	1	2	3	2	3	1	1	3	1	2	3	2	3	6	2	3	7	1	3	4	2	3	2	1	5	3
37	48	18	37	2	2	23	7	7	6	7	6	6	5	4	2	2	2	1	3	2	2	1	3	2	2	2	0	2	2	2	3	0	1	3	3	2	1	2	6	4	3	4	4	4	3	2	3	3	4
35	36	25	36	2	4	23	5	5	5	3	5	5	5	3	2	2	2	2	2	2	2	1	2	1	2	0	1	1	2	1	2	1	2	5	5	3	2	6	3	6	1	2	3	4	4	4	3	5	3
34	41	25	37	1	4	23	6	6	6	5	5	5	5	3	1	1	1	1	1	2	1	1	0	3	2	1	3	1	2	3	2	2	1	5	5	2	2	6	3	7	1	3	5	2	4	3	4	5	4
33	51	24	35	2	4	23	6	7	7	6	6	6	6	7	1	2	3	2	1	1	2	0	1	0	2	1	2	0	3	2	0	2	2	6	7	1	2	6	1	7	1	3	5	3	2	3	4	5	2
33	48	25	40	1	3	23	7	6	5	6	6	5	6	7	2	2	1	1	2	2	2	1	1	1	2	3	2	2	1	1	0	2	2	3	2	4	5	5	5	4	2	3	4	3	4	4	4	4	4
32	53	22	41	2	3	23	7	7	7	7	6	6	7	6	2	2	3	0	1	0	2	1	0	0	2	1	0	1	3	3	0	3	1	7	6	1	1	7	1	6	2	3	4	4	4	4	4	5	3
32	43	27	35	1	2	23	6	6	6	5	5	5	5	5	2	2	2	2	2	1	1	2	2	2	1	1	1	2	2	1	1	1	2	2	4	5	5	4	5	4	3	4	3	4	4	3	2	3	3
31	48	21	49	1	4	23	6	6	6	6	6	6	6	6	1	1	3	1	1	1	3	0	0	0	3	1	1	0	3	2	1	3	0	6	6	1	2	6	1	5	4	4	4	4	4	5	5	5	5
30	55	20	44	2	4	23	7	7	7	7	6	7	7	7	1	0	3	1	1	0	3	0	0	0	3	0	1	0	3	3	1	3	1	6	6	1	1	6	1	5	2	2	5	4	4	3	4	5	5
30	53	23	44	2	3	23	7	7	7	7	6	6	6	7	1	1	1	0	0	1	2	0	0	2	3	1	1	1	3	3	0	3	0	7	7	1	1	7	1	6	2	4	4	5	3	5	5	5	3
30	53	23	42	1	2	23	6	7	7	7	7	6	7	6	1	0	2	1	1	1	2	0	0	1	2	2	2	0	2	2	1	3	1	6	6	2	1	6	2	6	3	4	5	3	3	3	4	5	5
30	53	26	42	2	3	23	7	7	7	6	6	6	7	7	2	2	1	0	0	1	2	1	1	1	2	2	1	1	2	2	0	2	0	7	6	2	2	5	5	6	2	4	4	4	4	4	4	5	4
29	55	22	45	2	4	23	7	7	7	7	7	7	7	6	1	0	3	0	0	0	3	0	1	1	3	0	1	0	3	3	0	2	1	7	7	1	1	7	1	5	3	4	5	5	5	5	3	5	2
29	50	29	49	1	3	23	6	6	7	6	6	6	7	6	1	2	1	1	1	2	1	1	1	1	1	1	1	1	1	2	1	2	1	6	5	5	3	6	6	4	5	5	4	5	4	5	5	4	4
29	56	32	36	1	2	23	7	7	7	7	7	7	7	7	0	1	1	1	0	3	2	1	1	1	1	1	1	2	1	2	1	2	0	7	7	7	1	7	7	3	3	4	2	3	4	4	3	3	3
28	55	23	32	1	4	23	7	7	7	7	7	6	7	7	2	2	3	2	3	0	2	0	0	0	3	1	1	0	3	2	1	2	1	0	3	3	5	3	3	6	3	1	4	3	3	2	4	4	2
28	56	25	29	2	4	23	7	7	7	7	7	7	7	7	1	1	1	1	1	1	1	1	1	1	1	1	1	1	1	2	1	2	1	7	7	1	3	4	4	6	3	3	3	2	2	3	3	3	3
28	43	28	36	1	4	23	6	6	5	4	4	6	5	7	1	0	2	1	0	1	1	1	0	0	2	3	1	0	3	3	0	3	0	6	4	2	5	5	6	6	2	3	3	3	3	2	4	5	5
27	56	22	51	1	3	23	7	7	7	7	7	7	7	7	1	0	2	0	0	2	2	0	0	0	3	2	0	0	3	2	0	3	0	7	7	1	1	7	1	5	3	3	5	5	5	5	5	5	5
27	55	23	34	2	4	23	6	7	7	7	7	7	7	7	1	0	0	1	0	0	2	1	1	0	3	0	0	1	3	3	1	1	2	7	7	1	1	7	2	5	2	2	3	2	2	2	4	5	2
27	52	24	36	2	4	23	7	6	7	7	7	5	7	6	0	0	3	3	2	1	3	0	0	0	3	0	0	0	0	3	0	3	0	6	7	1	1	7	1	7	1	1	5	4	2	2	3	5	3
27	50	26	38	1	4	23	7	7	7	6	6	6	5	6	1	1	1	1	1	0	2	0	0	0	2	2	2	0	1	2	1	3	1	6	3	3	3	6	6	5	4	3	3	4	4	3	5	3	3
27	53	28	47	1	2	23	7	7	7	6	7	6	6	7	1	1	1	1	1	2	3	1	0	1	0	1	1	0	1	2	1	2	1	6	6	6	3	4	5	4	5	5	5	5	3	4	5	4	3
27	52	28	37	1	3	23	7	7	6	7	7	5	6	7	1	0	3	2	1	0	1	1	0	1	1	2	3	2	2	2	1	1	2	1	7	7	2	4	3	5	3	4	4	3	3	3	3	3	3
26	48	21	34	1	4	23	6	6	6	6	6	6	6	6	0	0	3	0	1	2	1	1	1	1	1	1	2	3	1	2	1	2	1	2	4	3	5	2	2	5	3	4	3	3	3	3	4	3	3
26	54	22	33	2	4	23	6	7	6	7	7	7	7	7	1	1	3	0	0	0	3	0	0	0	2	1	0	0	3	3	0	3	0	6	7	1	1	7	1	5	2	3	5	3	2	3	3	4	2
25	56	23	48	1	2	23	7	7	7	7	7	7	7	7	0	0	3	1	0	0	3	0	0	1	3	0	0	0	3	1	0	3	0	7	7	1	1	7	3	4	4	4	4	5	5	5	5	5	4
25	56	23	45	2	4	23	7	7	7	7	7	7	7	7	0	0	3	0	0	0	3	0	0	0	3	0	0	0	2	3	0	3	1	7	7	1	1	7	1	6	3	5	5	4	3	4	4	5	2
25	47	23	38	1	3	23	7	6	6	6	5	6	6	5	1	1	1	2	1	1	1	2	1	0	1	0	0	1	1	2	1	2	1	5	4	4	5	3	2	5	2	3	5	4	5	3	3	4	2
25	50	24	55	1	2	23	7	6	6	6	6	7	6	6	0	1	3	0	0	0	3	0	0	0	3	0	0	0	3	3	0	3	0	6	6	1	2	6	6	3	5	5	5	5	5	5	5	5	5
24	46	31	46	1	3	23	7	6	5	6	6	6	5	5	0	0	2	1	0	0	3	0	0	1	2	0	0	0	3	3	0	3	0	6	6	5	3	6	7	4	4	3	4	4	5	5	4	4	5
24	56	31	46	2	4	23	7	7	7	7	7	7	7	7	2	1	1	0	0	0	0	0	0	1	3	2	1	1	1	2	1	1	1	6	6	6	2	5	5	7	4	5	5	4	5	4	2	4	5
22	44	27	42	1	3	23	6	5	5	6	5	6	5	6	1	0	0	0	1	1	2	1	1	1	1	1	1	1	1	2	1	2	3	1	5	5	3	4	5	5	3	3	4	4	4	4	4	4	4
21	54	28	50	1	3	23	7	7	6	7	7	6	7	7	0	0	0	0	0	0	3	0	0	0	2	0	0	0	3	3	0	3	0	7	7	1	1	7	7	5	3	4	5	5	5	4	5	5	4
13	56	32	55	1	3	23	7	7	7	7	7	7	7	7	0	0	0	0	0	0	0	0	0	0	0	0	0	0	0	3	0	3	0	7	7	7	1	7	7	3	5	5	5	5	5	5	5	5	5
13	56	32	55	1	3	23	7	7	7	7	7	7	7	7	0	0	0	0	0	0	0	0	0	0	0	0	0	0	0	3	0	3	0	7	7	7	1	7	7	3	5	5	5	5	5	5	5	5	5
13	56	32	55	2	4	23	7	7	7	7	7	7	7	7	0	0	0	0	0	0	0	0	0	0	0	0	0	0	0	3	0	3	0	7	7	7	1	7	7	3	5	5	5	5	5	5	5	5	5
40	56	22	41	2	4	24	7	7	7	7	7	7	7	7	2	0	3	2	0	0	3	0	1	3	3	2	2	0	3	3	1	3	2	7	7	1	1	7	1	5	2	3	5	3	4	3	4	5	4
34	31	24	35	2	4	24	4	5	4	4	4	4	3	3	1	1	1	2	2	2	1	2	2	2	1	2	2	3	1	1	2	1	2	3	4	4	4	4	3	5	3	3	3	3	3	3	3	4	3
33	44	26	31	2	4	24	5	6	5	5	5	6	5	7	0	2	3	1	1	1	0	2	1	1	1	2	3	0	2	2	1	3	2	5	5	3	3	6	2	7	1	3	5	1	4	1	4	5	5
32	35	25	25	2	4	24	6	5	6	4	3	5	3	3	0	1	2	1	1	1	2	0	0	3	1	3	1	2	2	2	1	3	1	5	6	2	3	5	2	7	1	2	5	1	4	1	2	5	1
32	42	27	41	2	2	24	7	6	5	4	4	5	5	6	2	2	3	2	1	2	2	0	1	1	3	1	2	1	1	2	2	0	2	2	4	5	3	5	5	5	4	3	4	4	4	4	3	4	4
31	43	27	44	2	4	24	6	6	3	3	5	6	7	7	2	1	1	2	1	2	2	1	1	1	1	1	2	1	1	2	1	2	1	5	5	3	5	6	3	5	2	4	5	3	3	4	5	5	3
29	55	23	41	2	4	24	7	7	7	7	7	7	7	6	1	0	3	0	1	1	3	0	1	1	2	1	0	1	2	3	0	2	1	6	7	1	2	7	1	5	2	3	5	4	5	3	3	5	2
29	56	32	55	1	4	24	7	7	7	7	7	7	7	7	2	1	1	1	1	1	1	1	1	1	1	1	1	1	1	2	1	2	1	7	7	7	1	7	7	3	5	5	5	5	5	5	5	5	5
28	49	26	43	2	4	24	6	6	6	6	7	5	6	7	0	0	3	1	0	0	3	0	0	1	3	1	1	0	3	3	0	3	0	6	7	2	3	6	1	7	3	4	5	2	5	2	4	5	5
27	48	30	35	1	2	24	7	7	6	5	5	6	6	6	2	1	1	2	1	0	1	0	0	1	1	1	0	1	3	3	1	2	1	5	5	6	3	6	5	5	3	4	3	3	2	4	4	3	3
26	48	22	49	1	4	24	4	5	6	6	7	7	6	7	1	1	2	1	2	2	2	0	0	0	1	1	1	1	2	3	0	0	1	5	6	1	2	6	2	5	4	4	5	5	4	4	5	4	5
26	44	25	39	2	4	24	5	5	5	5	6	6	6	6	1	2	1	1	2	1	2	1	0	0	0	1	3	0	0	3	1	0	1	6	7	2	2	6	2	6	2	4	4	4	3	3	3	5	2
26	41	28	29	1	4	24	5	5	6	5	5	5	5	5	1	1	1	1	1	1	1	1	1	1	1	1	1	1	1	2	1	2	1	5	5	5	3	5	5	5	3	3	3	2	2	2	2	2	2
25	56	32	55	1	3	24	7	7	7	7	7	7	7	7	0	0	3	0	0	0	3	0	0	0	3	0	0	0	3	3	0	3	0	7	7	7	1	7	7	3	5	5	5	5	5	5	5	5	5
24	52	33	46	2	4	24	7	6	7	7	7	6	6	6	1	0	2	1	1	0	1	0	0	0	1	1	1	1	1	3	1	2	1	6	6	7	1	7	6	6	1	3	5	4	5	4	5	4	5
22	56	32	55	1	3	24	7	7	7	7	7	7	7	7	0	0	0	0	0	0	3	0	0	0	3	0	0	0	3	3	0	3	0	7	7	7	1	7	7	3	5	5	5	5	5	5	5	5	5
38	45	25	45	1	3	24	6	5	6	5	6	6	5	6	2	2	2	1	3	2	2	2	1	1	2	1	2	2	1	2	1	2	1	6	5	5	3	4	3	5	5	4	4	4	5	5	5	4	4
31	44	25	34	1	4	24	7	6	6	6	6	5	5	3	1	3	0	1	3	3	2	3	3	1	1	0	1	0	1	2	1	2	2	1	3	3	3	6	6	4	2	2	3	4	2	3	4	3	3
30	53	22	53	1	2	24	6	7	7	6	6	7	7	7	2	0	3	0	0	1	0	1	0	0	2	2	1	0	3	3	1	3	1	7	7	2	1	7	2	3	5	4	5	5	5	4	5	5	5
29	56	24	44	2	4	24	7	7	7	7	7	7	7	7	1	1	3	0	0	1	3	0	0	0	3	0	0	0	3	2	1	3	1	7	7	1	1	7	1	7	1	4	5	1	3	5	5	5	5
29	56	26	52	1	3	24	7	7	7	7	7	7	7	7	0	1	3	1	0	0	3	0	1	0	2	3	1	1	2	0	1	2	1	7	7	1	1	7	6	4	3	5	5	5	5	5	4	5	5
28	55	22	37	1	4	24	7	7	7	7	7	6	7	7	3	2	1	3	3	0	1	0	1	1	1	2	1	1	0	2	2	1	1	2	2	3	4	5	3	5	3	2	5	3	5	5	3	2	3
27	55	26	54	1	4	24	7	7	7	7	7	7	6	7	0	1	0	0	0	0	3	0	2	0	2	2	3	2	0	0	3	0	3	6	5	5	1	5	7	3	5	5	5	5	5	5	5	5	4
27	56	27	34	1	2	24	7	7	7	7	7	7	7	7	1	1	0	1	1	2	1	2	2	2	2	1	1	2	1	2	1	1	1	2	6	3	6	3	3	6	2	4	4	4	3	3	3	2	3
26	40	28	35	2	4	24	5	5	5	5	5	5	5	5	1	1	1	1	1	1	1	1	1	1	1	1	1	1	1	2	1	2	1	5	5	5	3	5	5	5	3	3	3	3	3	3	3	4	3
25	56	22	51	2	4	24	7	7	7	7	7	7	7	7	0	0	3	0	0	0	3	0	0	0	3	0	0	0	3	3	0	3	0	7	7	1	1	7	1	5	3	4	5	5	5	5	4	5	5
25	44	28	43	1	3	24	6	7	6	6	5	6	5	3	0	0	2	1	0	0	3	1	0	0	2	1	0	0	2	3	1	3	0	6	6	6	1	6	5	4	1	3	4	4	3	5	4	5	4
25	48	30	36	2	3	24	6	6	6	6	6	6	6	6	1	0	0	1	1	1	1	1	1	1	1	1	1	0	2	1	2	2	1	6	5	6	2	6	6	5	3	2	2	4	4	4	4	3	4
18	50	31	37	1	4	24	7	7	6	6	6	6	6	6	1	1	1	0	0	0	3	0	0	0	0	0	0	0	0	3	0	3	0	6	6	6	2	6	6	5	3	3	3	4	4	4	4	3	3
18	51	32	50	1	4	24	7	7	7	6	6	6	6	6	0	0	0	1	0	0	0	0	0	0	3	1	0	0	0	3	0	3	0	7	7	7	1	7	7	3	4	4	5	5	5	5	4	5	5
13	56	33	54	1	4	24	7	7	7	7	7	7	7	7	0	0	0	0	0	0	0	0	0	0	0	0	0	0	0	3	0	3	0	7	7	7	1	7	7	4	4	5	5	5	5	5	5	5	5
40	45	19	42	1	3	24	7	5	5	6	5	5	6	6	2	1	2	3	3	1	3	2	2	1	2	1	1	2	3	2	1	0	1	7	2	3	5	4	2	3	4	4	3	3	4	4	4	4	3
34	21	17	39	2	1	24	3	2	2	7	2	1	1	3	1	1	1	3	2	1	3	2	2	1	1	3	1	3	1	2	1	0	2	3	1	3	2	2	4	5	4	2	2	3	3	4	4	5	3
34	16	24	32	1	4	24	1	6	2	1	1	2	1	2	2	2	1	1	2	2	1	2	2	2	1	2	2	2	2	1	1	2	2	2	3	3	7	3	3	5	3	2	4	3	2	2	2	3	3
33	34	25	28	2	4	24	4	5	4	4	4	5	4	4	2	1	1	1	3	1	2	0	0	1	1	2	1	0	2	1	2	3	3	6	6	3	4	4	4	4	2	2	4	2	2	1	2	5	1
32	33	26	12	2	4	24	4	4	4	5	4	4	4	4	3	0	1	2	1	2	1	1	3	1	1	3	0	3	3	1	0	3	0	3	2	6	2	6	5	5	2	1	1	1	1	1	1	1	1
32	48	31	39	2	3	24	6	6	6	6	6	6	6	6	1	0	3	0	0	0	3	0	0	0	3	3	2	2	2	2	2	2	1	6	6	6	2	6	6	5	3	3	3	3	3	3	3	3	5
30	43	23	43	2	4	24	5	6	7	6	5	5	4	5	1	1	2	1	2	1	1	0	2	3	1	2	0	0	1	2	1	3	1	5	7	2	2	5	2	5	2	3	5	3	5	5	4	5	2
30	49	25	33	1	2	24	7	5	6	6	6	7	7	5	2	1	1	2	2	1	2	1	1	1	1	0	3	2	1	3	1	1	1	3	4	2	5	5	3	6	1	2	3	3	5	2	3	5	1
29	44	27	34	1	4	24	5	6	5	6	5	6	6	5	1	2	1	1	1	0	0	2	2	3	0	3	3	2	0	1	3	0	2	2	2	7	7	1	5	5	3	3	3	2	3	3	3	4	5
29	56	28	37	2	3	24	7	7	7	7	7	7	7	7	1	1	2	2	0	2	1	0	0	0	3	1	0	0	3	3	0	3	0	7	7	1	1	7	7	5	3	3	5	4	3	4	3	5	1
28	54	22	49	1	3	24	7	7	7	7	7	7	7	5	0	0	3	0	0	0	3	0	0	3	3	0	0	0	3	3	0	3	0	7	7	1	1	7	1	5	2	4	5	5	5	5	5	5	3
27	51	25	39	2	4	24	7	6	7	7	6	6	6	6	1	0	1	0	0	1	3	0	0	1	3	1	0	0	3	3	0	3	0	7	7	2	3	6	2	5	3	2	4	3	4	4	3	5	5
26	49	23	36	1	4	24	7	7	7	5	5	6	6	6	1	1	1	1	1	2	2	1	1	2	1	1	1	1	1	2	1	2	1	2	3	3	5	3	3	6	3	2	4	4	3	3	3	3	4
26	55	32	55	1	4	24	7	7	7	7	6	7	7	7	0	0	2	0	0	0	3	0	0	0	3	1	0	0	3	3	0	3	1	7	7	7	1	7	7	3	5	5	5	5	5	5	5	5	5
25	56	32	55	2	3	24	7	7	7	7	7	7	7	7	1	0	3	2	0	0	3	0	0	0	3	0	0	0	3	0	1	2	0	7	7	7	1	7	7	3	5	5	5	5	5	5	5	5	5
23	56	31	40	1	3	24	7	7	7	7	7	7	7	7	1	0	0	1	1	2	0	1	0	0	1	1	0	1	1	2	0	2	2	7	7	7	1	7	6	3	4	3	3	4	3	3	5	5	2
21	49	29	54	1	4	24	7	6	6	6	6	6	6	6	1	1	0	1	1	1	1	1	0	0	2	0	0	0	0	3	0	3	0	6	6	6	2	6	5	4	4	5	5	5	5	5	5	5	5
13	47	30	39	1	4	24	7	6	6	6	6	5	5	6	1	1	0	0	1	0	0	0	0	1	1	1	0	1	0	2	1	2	0	1	6	5	3	6	6	4	3	3	4	3	4	4	4	4	4
28	50	23	32	2	4	24	7	5	7	7	7	5	6	6	0	2	3	0	0	1	3	0	0	2	3	3	2	0	3	0	3	3	0	0	3	2	2	5	5	6	3	2	2	3	4	5	1	2	3
[truncated: 2 more columns]
