# Supplementary material for: Psychometric properties of the Chinese version of the Trait Gratitude to Nature Scale
Source: Front Psychol. 2023 Sep 27;14:1231962. doi: 10.3389/fpsyg.2023.1231962 (PMC10565491; doi:10.3389/fpsyg.2023.1231962)
Supplement: Supplementary file 1 [file Data_Sheet_1.zip › sample test-retest.xlsx]

## Sheet: Sheet1
GENDER	GRADE	AGE	PRE1	PRE2	PRE3	PRE4	PRE5	PRE6	PRE7	PRE8	RE1	RE2	RE3	RE4	RE5	RE6	RE7	RE8	PRETOTALSCORE	RETOTALSCORE
1	2	19	1	1	1	1	1	1	1	1	4	4	4	4	4	4	4	4	8	32
1	2	19	1	1	1	1	1	1	1	1	3	3	3	3	3	3	3	3	8	24
1	3	20	1	1	1	1	1	4	1	1	4	4	4	4	4	4	4	4	11	32
1	2	19	2	5	2	1	1	1	1	6	1	1	1	1	1	1	1	1	19	8
1	2	19	4	4	2	2	1	2	3	3	4	5	2	2	1	3	3	3	21	22
2	3	21	5	6	7	3	1	4	1	1	5	6	7	5	1	4	1	1	28	30
1	2	19	4	4	4	4	4	4	4	1	4	4	4	5	4	4	4	1	29	30
2	3	20	3	6	6	3	3	2	2	5	5	6	6	3	3	2	2	5	30	33
1	2	20	3	4	4	4	4	4	4	4	3	4	4	4	6	6	4	4	31	35
1	2	19	4	4	4	4	4	4	4	4	4	4	4	4	6	4	6	4	32	36
2	3	20	5	3	4	5	4	4	4	3	5	3	4	5	5	5	5	3	32	35
1	2	20	4	4	4	4	4	4	4	4	4	4	4	4	5	5	5	4	32	35
1	2	20	4	4	4	4	4	4	4	4	4	4	4	4	5	5	5	4	32	35
2	2	20	4	4	4	4	4	4	4	4	4	4	4	4	5	5	5	4	32	35
2	2	20	5	3	5	3	4	5	4	4	5	3	5	3	5	5	5	4	33	35
1	2	19	5	4	4	4	6	4	3	3	5	4	4	4	5	5	5	3	33	35
1	2	20	5	3	4	5	3	4	5	5	5	5	4	5	5	5	5	5	34	39
2	2	20	4	4	4	4	4	4	4	6	4	4	4	4	4	5	4	6	34	35
1	2	19	5	5	5	5	3	4	4	4	5	5	5	5	3	4	4	4	35	35
2	2	19	5	6	5	5	4	5	3	4	5	6	5	5	4	6	4	5	37	40
2	3	20	5	5	4	5	4	5	4	5	5	5	4	5	4	6	5	6	37	40
1	2	20	7	4	4	5	4	4	4	5	7	4	4	5	4	5	5	6	37	40
1	4	21	6	6	5	5	4	6	3	2	6	6	5	5	4	7	4	3	37	40
2	2	19	5	5	5	5	4	5	4	5	5	5	5	5	4	6	5	5	38	40
2	2	20	5	5	5	5	5	5	4	4	5	5	5	5	5	6	5	4	38	40
2	2	20	3	6	5	5	5	5	5	5	3	6	5	5	5	6	5	5	39	40
2	4	22	5	6	5	6	4	4	5	4	5	6	5	6	4	5	5	4	39	40
2	2	20	6	5	5	5	5	5	4	5	6	5	5	5	5	5	4	5	40	40
1	2	20	6	6	6	4	4	4	5	5	6	6	6	4	4	4	5	5	40	40
1	3	21	5	5	5	5	5	5	5	5	5	5	5	5	5	5	5	5	40	40
2	2	21	6	5	5	5	5	5	5	4	6	6	6	6	6	6	6	4	40	46
2	1	18	3	6	6	5	5	5	5	5	3	6	6	5	5	5	5	5	40	40
2	3	20	6	6	5	4	4	4	5	6	6	6	5	4	4	4	5	6	40	40
2	2	20	6	5	6	5	4	5	5	5	6	5	6	6	5	6	6	5	41	45
2	3	21	5	6	5	5	3	4	7	6	5	6	5	6	4	5	7	7	41	45
2	2	19	7	7	5	5	4	7	4	2	7	7	5	5	4	7	5	2	41	42
1	2	20	6	5	5	7	3	6	6	3	6	5	5	7	3	6	5	3	41	40
1	3	21	6	5	5	5	6	6	5	4	6	5	5	5	6	6	5	4	42	42
2	3	22	6	6	5	5	5	5	6	4	6	6	5	5	5	6	7	5	42	45
2	4	22	3	3	6	6	6	6	6	6	3	3	6	7	6	7	7	6	42	45
2	2	20	6	6	5	5	4	5	5	7	6	6	6	6	5	5	5	7	43	46
2	3	21	6	5	6	5	5	6	4	6	6	5	6	5	6	7	4	6	43	45
2	2	20	6	6	6	6	4	5	5	5	6	6	6	6	7	8	5	5	43	49
2	2	20	4	6	6	6	6	7	5	5	4	6	6	6	7	7	5	5	45	46
2	2	21	6	5	6	6	5	6	5	6	6	5	6	6	6	6	5	6	45	46
1	2	21	6	6	7	6	5	6	5	4	6	6	7	6	5	7	5	4	45	46
2	2	20	6	6	6	6	5	6	5	5	6	6	6	6	5	6	6	5	45	46
1	3	20	6	5	7	6	4	5	6	6	6	5	7	6	4	5	7	6	45	46
2	3	20	6	6	7	6	5	6	4	5	6	6	7	6	5	6	5	5	45	46
2	3	20	6	6	6	6	6	6	5	4	6	6	6	6	6	6	5	4	45	45
2	2	20	5	6	6	7	5	6	6	5	5	6	6	7	5	6	7	6	46	48
2	2	19	5	6	7	7	5	5	6	5	5	6	7	7	5	5	7	5	46	47
2	2	20	7	4	7	7	7	6	4	4	7	4	7	7	7	6	4	4	46	46
2	2	20	6	6	5	6	5	6	6	6	5	5	5	5	5	5	5	5	46	40
2	3	22	7	6	6	6	5	5	6	5	7	7	7	7	7	7	7	7	46	56
2	2	19	6	6	6	6	6	6	6	5	6	6	6	6	6	6	6	5	47	47
2	3	20	6	7	6	6	5	7	5	5	6	7	6	6	5	7	5	5	47	47
1	3	21	7	6	6	6	6	5	5	6	7	6	6	6	6	5	5	6	47	47
2	3	23	6	7	6	7	6	6	6	3	6	7	6	7	6	6	6	3	47	47
1	2	19	6	6	6	6	6	6	6	6	7	7	7	7	7	7	7	7	48	56
2	3	21	7	7	5	6	6	6	5	6	7	7	5	6	6	6	6	6	48	49
1	4	22	6	6	6	6	6	6	6	6	6	6	6	6	6	6	7	6	48	49
2	4	22	6	6	5	6	6	6	6	7	6	6	5	6	6	6	7	7	48	49
2	4	22	6	6	6	6	6	6	6	6	6	6	6	7	6	6	7	6	48	50
2	3	20	7	6	5	7	7	6	5	5	7	6	5	7	7	6	5	5	48	48
1	2	20	6	6	7	6	5	5	7	6	7	7	7	6	5	5	7	6	48	50
2	2	20	6	6	6	6	6	6	6	6	6	6	6	6	6	6	6	6	48	48
1	2	20	6	6	6	6	6	6	6	6	6	6	6	6	6	6	6	6	48	48
1	2	19	6	6	6	6	6	6	6	6	6	6	6	6	6	6	5	6	48	47
1	2	19	6	6	6	6	6	6	6	6	6	6	6	6	6	6	5	6	48	47
2	3	20	6	6	6	6	6	6	6	6	6	6	6	6	6	6	5	6	48	47
2	2	20	7	6	7	6	5	5	5	7	7	6	7	6	5	5	4	7	48	47
2	2	19	7	6	7	6	6	6	6	5	7	6	7	6	6	6	6	6	49	50
2	3	20	7	5	6	7	6	6	7	5	7	5	6	7	6	6	7	6	49	50
2	2	20	7	7	7	6	6	6	4	6	7	7	7	6	6	6	4	6	49	49
1	1	19	6	6	6	6	7	7	6	6	6	6	6	6	7	7	6	6	50	50
2	4	22	7	7	7	7	7	6	6	5	7	7	7	7	7	7	6	5	52	53
2	4	22	6	6	7	5	7	7	7	7	6	6	7	5	7	7	7	7	52	52
2	2	19	5	5	7	7	7	7	7	7	5	5	7	7	7	7	6	6	52	50
2	2	19	7	7	7	7	6	7	6	5	7	7	7	7	6	6	6	4	52	50
2	4	22	7	7	6	6	7	6	6	7	7	7	6	6	7	7	7	7	52	54
2	2	20	7	7	7	7	7	7	4	7	7	7	7	7	7	7	4	7	53	53
1	3	21	7	7	7	7	7	7	7	4	7	7	7	7	7	7	7	4	53	53
2	4	23	7	6	6	7	7	6	7	7	7	6	6	7	7	6	7	7	53	53
1	1	18	7	7	7	7	7	7	7	5	7	7	7	7	7	7	7	6	54	55
1	1	18	7	7	7	7	7	6	6	7	7	7	7	7	7	6	7	7	54	55
2	2	19	7	7	7	7	5	7	7	7	7	7	7	7	5	6	7	7	54	53
1	2	20	6	7	7	7	6	7	7	7	6	7	7	7	6	6	7	7	54	53
2	2	20	7	7	7	7	7	7	7	5	7	7	7	7	7	5	7	5	54	52
2	2	19	7	7	7	7	7	6	7	7	7	7	7	7	7	6	7	7	55	55
2	2	20	6	7	7	7	7	7	7	7	6	7	7	7	7	7	7	7	55	55
2	3	21	6	7	7	7	7	7	7	7	6	7	7	7	7	7	7	7	55	55
2	1	18	7	6	7	7	7	7	7	7	7	6	7	7	7	7	6	6	55	53
2	3	23	6	7	7	7	7	7	7	7	6	7	7	7	7	7	7	7	55	55
2	2	19	7	7	7	7	7	7	7	7	7	7	7	7	7	7	7	6	56	55
2	2	19	7	7	7	7	7	7	7	7	7	7	7	7	6	6	6	6	56	52
1	2	19	7	7	7	7	7	7	7	7	7	7	7	7	6	6	6	6	56	52
1	2	19	7	7	7	7	7	7	7	7	7	7	7	7	7	7	7	7	56	56
2	3	20	7	7	7	7	7	7	7	7	7	7	7	7	7	7	7	7	56	56
2	3	20	7	7	7	7	7	7	7	7	7	7	7	7	7	7	7	7	56	56
1	2	20	7	7	7	7	7	7	7	7	7	7	7	7	7	7	7	7	56	56
1	2	20	7	7	7	7	7	7	7	7	7	7	7	7	7	7	7	7	56	56
2	2	20	7	7	7	7	7	7	7	7	6	6	7	7	7	6	6	7	56	52
1	2	19	7	7	7	7	7	7	7	7	7	7	7	7	7	7	6	7	56	55
2	2	19	7	7	7	7	7	7	7	7	7	7	7	7	7	7	6	7	56	55
2	2	19	7	7	7	7	7	7	7	7	7	7	7	7	7	7	6	7	56	55
2	2	19	7	7	7	7	7	7	7	7	7	7	7	7	7	7	6	7	56	55
2	2	20	7	7	7	7	7	7	7	7	7	6	6	7	7	7	7	7	56	54
1	2	20	7	7	7	7	7	7	7	7	7	7	7	7	7	7	6	6	56	54
1	2	20	7	7	7	7	7	7	7	7	7	7	7	7	7	7	7	7	56	56
2	2	20	7	7	7	7	7	7	7	7	6	6	6	6	6	6	6	6	56	48
1	2	20	7	7	7	7	7	7	7	7	7	7	7	7	7	7	7	7	56	56
1	2	20	7	7	7	7	7	7	7	7	6	6	6	6	6	7	6	6	56	49
1	2	20	7	7	7	7	7	7	7	7	7	7	7	7	7	7	7	7	56	56
2	2	20	7	7	7	7	7	7	7	7	7	7	7	7	7	7	7	7	56	56
2	2	20	7	7	7	7	7	7	7	7	7	7	7	7	7	7	7	7	56	56
1	2	20	7	7	7	7	7	7	7	7	7	7	7	7	7	7	7	7	56	56
1	2	20	7	7	7	7	7	7	7	7	7	7	7	7	7	7	7	7	56	56
1	2	20	7	7	7	7	7	7	7	7	6	6	6	7	6	7	6	6	56	50
2	3	21	7	7	7	7	7	7	7	7	7	7	7	7	7	7	7	7	56	56
2	1	18	7	7	7	7	7	7	7	7	7	7	7	7	7	7	7	7	56	56
2	2	19	7	7	7	7	7	7	7	7	7	7	7	7	7	7	7	7	56	56
2	2	19	7	7	7	7	7	7	7	7	7	7	7	7	7	7	7	7	56	56
2	4	22	7	7	7	7	7	7	7	7	7	7	7	7	7	7	7	7	56	56
1	1	19	7	7	7	7	7	7	7	7	7	7	7	7	7	7	7	7	56	56
1	1	18	7	7	7	7	7	7	7	7	6	6	5	5	6	5	5	6	56	44
2	1	19	7	7	7	7	7	7	7	7	5	5	5	5	6	6	6	6	56	44
